# Supplementary material for: Microbial biotransformation of DON: molecular basis for reduced toxicity
Source: Sci Rep. 2016 Jul 6;6:29105. doi: 10.1038/srep29105 (PMC4933977; doi:10.1038/srep29105)
Supplement: Supplementary Dataset S1 [file srep29105-s2.xls]

## Sheet: Feuil1
CRYST1	435.840	286.770	303.770	90.00	99.03	90.00	P	1	1
ATOM	1	P	U	A	3	23.484	-19.271	172.835	1.00112.02	P
ATOM	2	OP1	U	A	3	23.846	-19.762	171.474	1.00111.33	O
ATOM	3	OP2	U	A	3	22.797	-20.153	173.832	1.00112.58	O
ATOM	4	O5'	U	A	3	24.833	-18.738	173.499	1.00112.31	O
ATOM	5	C5'	U	A	3	24.901	-18.402	174.879	1.00113.01	C
ATOM	6	C4'	U	A	3	26.049	-19.110	175.555	1.00113.38	C
ATOM	7	O4'	U	A	3	25.599	-20.401	176.058	1.00113.73	O
ATOM	8	C3'	U	A	3	27.239	-19.456	174.664	1.00112.92	C
ATOM	9	O3'	U	A	3	28.118	-18.360	174.407	1.00112.73	O
ATOM	10	C2'	U	A	3	27.876	-20.617	175.418	1.00113.37	C
ATOM	11	O2'	U	A	3	28.607	-20.147	176.547	1.00113.93	O
ATOM	12	C1'	U	A	3	26.631	-21.358	175.918	1.00113.68	C
ATOM	13	N1	U	A	3	26.170	-22.402	174.965	1.00113.25	N
ATOM	14	C2	U	A	3	26.778	-23.651	174.937	1.00113.29	C
ATOM	15	O2	U	A	3	27.686	-23.973	175.678	1.00113.68	O
ATOM	16	N3	U	A	3	26.258	-24.538	174.017	1.00112.87	N
ATOM	17	C4	U	A	3	25.219	-24.313	173.119	1.00112.42	C
ATOM	18	O4	U	A	3	24.845	-25.198	172.335	1.00112.08	O
ATOM	19	C5	U	A	3	24.649	-23.003	173.206	1.00112.41	C
ATOM	20	C6	U	A	3	25.132	-22.130	174.100	1.00112.82	C
ATOM	21	P	U	A	4	28.813	-18.178	172.955	1.00105.29	P
ATOM	22	OP1	U	A	4	29.384	-16.811	172.850	1.00105.18	O
ATOM	23	OP2	U	A	4	27.831	-18.590	171.914	1.00104.80	O
ATOM	24	O5'	U	A	4	30.025	-19.221	172.985	1.00105.32	O
ATOM	25	C5'	U	A	4	31.053	-19.114	173.967	1.00105.76	C
ATOM	26	C4'	U	A	4	31.731	-20.438	174.283	1.00106.02	C
ATOM	27	O4'	U	A	4	30.765	-21.413	174.783	1.00106.32	O
ATOM	28	C3'	U	A	4	32.402	-21.175	173.131	1.00105.48	C
ATOM	29	O3'	U	A	4	33.628	-20.623	172.679	1.00105.26	O
ATOM	30	C2'	U	A	4	32.491	-22.597	173.677	1.00105.87	C
ATOM	31	O2'	U	A	4	33.496	-22.721	174.678	1.00106.42	O
ATOM	32	C1'	U	A	4	31.124	-22.713	174.343	1.00106.20	C
ATOM	33	N1	U	A	4	30.132	-23.146	173.342	1.00105.70	N
ATOM	34	C2	U	A	4	30.211	-24.462	172.956	1.00105.65	C
ATOM	35	O2	U	A	4	31.032	-25.232	173.448	1.00106.02	O
ATOM	36	N3	U	A	4	29.283	-24.820	171.990	1.00105.18	N
ATOM	37	C4	U	A	4	28.332	-24.013	171.386	1.00104.76	C
ATOM	38	O4	U	A	4	27.576	-24.485	170.542	1.00104.37	O
ATOM	39	C5	U	A	4	28.332	-22.654	171.833	1.00104.85	C
ATOM	40	C6	U	A	4	29.219	-22.284	172.766	1.00105.30	C
ATOM	41	P	G	A	5	33.830	-20.416	171.092	1.00	93.49	P
ATOM	42	OP1	G	A	5	34.817	-19.317	170.877	1.00	93.37	O
ATOM	43	OP2	G	A	5	32.465	-20.301	170.479	1.00	93.15	O
ATOM	44	O5'	G	A	5	34.438	-21.811	170.593	1.00	93.35	O
ATOM	45	C5'	G	A	5	35.499	-22.451	171.293	1.00	93.80	C
ATOM	46	C4'	G	A	5	35.791	-23.838	170.760	1.00	93.66	C
ATOM	47	O4'	G	A	5	34.721	-24.754	171.125	1.00	93.91	O
ATOM	48	C3'	G	A	5	35.913	-23.986	169.249	1.00	92.91	C
ATOM	49	O3'	G	A	5	37.185	-23.599	168.746	1.00	92.65	O
ATOM	50	C2'	G	A	5	35.616	-25.460	169.047	1.00	92.95	C
ATOM	51	O2'	G	A	5	36.757	-26.232	169.394	1.00	93.23	O
ATOM	52	C1'	G	A	5	34.515	-25.691	170.090	1.00	93.48	C
ATOM	53	N9	G	A	5	33.139	-25.491	169.543	1.00	93.17	N
ATOM	54	C8	G	A	5	32.348	-24.363	169.703	1.00	93.11	C
ATOM	55	N7	G	A	5	31.168	-24.419	169.124	1.00	92.82	N
ATOM	56	C5	G	A	5	31.155	-25.666	168.533	1.00	92.66	C
ATOM	57	C6	G	A	5	30.136	-26.270	167.770	1.00	92.35	C
ATOM	58	O6	G	A	5	29.032	-25.809	167.471	1.00	92.15	O
ATOM	59	N1	G	A	5	30.514	-27.538	167.361	1.00	92.31	N
ATOM	60	C2	G	A	5	31.716	-28.139	167.645	1.00	92.54	C
ATOM	61	N2	G	A	5	31.909	-29.374	167.159	1.00	92.46	N
ATOM	62	N3	G	A	5	32.670	-27.580	168.353	1.00	92.83	N
ATOM	63	C4	G	A	5	32.341	-26.344	168.774	1.00	92.88	C
ATOM	64	P	A	A	6	37.353	-23.179	167.197	1.00	85.99	P
ATOM	65	OP1	A	A	6	38.371	-22.124	167.005	1.00	85.83	O
ATOM	66	OP2	A	A	6	35.978	-22.923	166.701	1.00	85.67	O
ATOM	67	O5'	A	A	6	37.923	-24.494	166.497	1.00	85.83	O
ATOM	68	C5'	A	A	6	37.271	-25.074	165.370	1.00	85.31	C
ATOM	69	C4'	A	A	6	36.918	-26.527	165.604	1.00	85.56	C
ATOM	70	O4'	A	A	6	35.663	-26.628	166.314	1.00	85.88	O
ATOM	71	C3'	A	A	6	36.689	-27.355	164.359	1.00	85.04	C
ATOM	72	O3'	A	A	6	37.886	-27.797	163.790	1.00	84.87	O
ATOM	73	C2'	A	A	6	35.818	-28.484	164.857	1.00	85.36	C
ATOM	74	O2'	A	A	6	36.604	-29.444	165.536	1.00	85.80	O
ATOM	75	C1'	A	A	6	34.948	-27.756	165.871	1.00	85.76	C
ATOM	76	N9	A	A	6	33.693	-27.275	165.281	1.00	85.41	N
ATOM	77	C8	A	A	6	33.253	-25.980	165.264	1.00	85.25	C
ATOM	78	N7	A	A	6	32.089	-25.841	164.679	1.00	84.94	N
ATOM	79	C5	A	A	6	31.749	-27.128	164.290	1.00	84.91	C
ATOM	80	C6	A	A	6	30.631	-27.647	163.624	1.00	84.65	C
ATOM	81	N6	A	A	6	29.598	-26.903	163.216	1.00	84.37	N
ATOM	82	N1	A	A	6	30.611	-28.974	163.393	1.00	84.70	N
ATOM	83	C2	A	A	6	31.644	-29.717	163.804	1.00	84.99	C
ATOM	84	N3	A	A	6	32.738	-29.351	164.454	1.00	85.26	N
ATOM	85	C4	A	A	6	32.733	-28.025	164.657	1.00	85.19	C
ATOM	86	P	C	A	7	38.252	-27.268	162.334	1.00	79.20	P
ATOM	87	OP1	C	A	7	39.702	-27.529	162.166	1.00	79.20	O
ATOM	88	OP2	C	A	7	37.662	-25.921	162.110	1.00	78.94	O
ATOM	89	O5'	C	A	7	37.389	-28.194	161.377	1.00	78.84	O
ATOM	90	C5'	C	A	7	37.458	-29.604	161.475	1.00	79.05	C
ATOM	91	C4'	C	A	7	36.312	-30.242	160.748	1.00	78.77	C
ATOM	92	O4'	C	A	7	35.080	-29.966	161.456	1.00	79.03	O
ATOM	93	C3'	C	A	7	36.056	-29.724	159.352	1.00	78.06	C
ATOM	94	O3'	C	A	7	36.941	-30.284	158.391	1.00	77.73	O
ATOM	95	C2'	C	A	7	34.589	-30.082	159.143	1.00	77.99	C
ATOM	96	O2'	C	A	7	34.443	-31.456	158.788	1.00	78.02	O
ATOM	97	C1'	C	A	7	34.018	-29.861	160.549	1.00	78.58	C
ATOM	98	N1	C	A	7	33.426	-28.524	160.705	1.00	78.47	N
ATOM	99	C2	C	A	7	32.159	-28.306	160.215	1.00	78.22	C
ATOM	100	O2	C	A	7	31.586	-29.257	159.682	1.00	78.10	O
ATOM	101	N3	C	A	7	31.596	-27.083	160.321	1.00	78.12	N
ATOM	102	C4	C	A	7	32.253	-26.099	160.912	1.00	78.28	C
ATOM	103	N4	C	A	7	31.658	-24.908	161.003	1.00	78.19	N
ATOM	104	C5	C	A	7	33.558	-26.301	161.434	1.00	78.54	C
ATOM	105	C6	C	A	7	34.103	-27.519	161.305	1.00	78.63	C
ATOM	106	P	C	A	8	37.295	-29.492	157.038	1.00	74.10	P
ATOM	107	OP1	C	A	8	38.368	-30.242	156.348	1.00	73.93	O
ATOM	108	OP2	C	A	8	37.405	-28.056	157.378	1.00	74.06	O
ATOM	109	O5'	C	A	8	35.995	-29.621	156.142	1.00	73.70	O
ATOM	110	C5'	C	A	8	35.605	-30.864	155.584	1.00	73.59	C
ATOM	111	C4'	C	A	8	34.283	-30.731	154.880	1.00	73.25	C
ATOM	112	O4'	C	A	8	33.294	-30.290	155.838	1.00	73.59	O
ATOM	113	C3'	C	A	8	34.246	-29.676	153.781	1.00	72.64	C
ATOM	114	O3'	C	A	8	34.708	-30.163	152.536	1.00	72.18	O
ATOM	115	C2'	C	A	8	32.791	-29.233	153.762	1.00	72.56	C
ATOM	116	O2'	C	A	8	31.993	-30.098	152.960	1.00	72.33	O
ATOM	117	C1'	C	A	8	32.406	-29.372	155.237	1.00	73.21	C
ATOM	118	N1	C	A	8	32.530	-28.095	155.966	1.00	73.38	N
ATOM	119	C2	C	A	8	31.582	-27.099	155.751	1.00	73.16	C
ATOM	120	O2	C	A	8	30.652	-27.307	154.939	1.00	72.82	O
ATOM	121	N3	C	A	8	31.719	-25.938	156.443	1.00	73.35	N
ATOM	122	C4	C	A	8	32.728	-25.763	157.303	1.00	73.73	C
ATOM	123	N4	C	A	8	32.811	-24.598	157.944	1.00	73.91	N
ATOM	124	C5	C	A	8	33.698	-26.775	157.533	1.00	73.95	C
ATOM	125	C6	C	A	8	33.554	-27.910	156.849	1.00	73.77	C
ATOM	126	P	U	A	9	35.657	-29.243	151.623	1.00	71.50	P
ATOM	127	OP1	U	A	9	36.019	-30.080	150.450	1.00	71.15	O
ATOM	128	OP2	U	A	9	36.730	-28.563	152.403	1.00	71.76	O
ATOM	129	O5'	U	A	9	34.624	-28.167	151.091	1.00	71.09	O
ATOM	130	C5'	U	A	9	33.515	-28.598	150.320	1.00	70.81	C
ATOM	131	C4'	U	A	9	32.440	-27.556	150.300	1.00	70.67	C
ATOM	132	O4'	U	A	9	31.995	-27.298	151.644	1.00	71.20	O
ATOM	133	C3'	U	A	9	32.846	-26.189	149.807	1.00	70.34	C
ATOM	134	O3'	U	A	9	32.922	-26.121	148.401	1.00	69.76	O
ATOM	135	C2'	U	A	9	31.755	-25.323	150.384	1.00	70.48	C
ATOM	136	O2'	U	A	9	30.554	-25.543	149.676	1.00	70.19	O
ATOM	137	C1'	U	A	9	31.578	-25.959	151.746	1.00	71.10	C
ATOM	138	N1	U	A	9	32.369	-25.262	152.766	1.00	71.47	N
ATOM	139	C2	U	A	9	31.735	-24.146	153.207	1.00	71.56	C
ATOM	140	O2	U	A	9	30.644	-23.838	152.776	1.00	71.36	O
ATOM	141	N3	U	A	9	32.396	-23.430	154.158	1.00	71.90	N
ATOM	142	C4	U	A	9	33.616	-23.730	154.693	1.00	72.16	C
ATOM	143	O4	U	A	9	34.064	-22.977	155.542	1.00	72.46	O
ATOM	144	C5	U	A	9	34.227	-24.914	154.172	1.00	72.05	C
ATOM	145	C6	U	A	9	33.593	-25.639	153.239	1.00	71.72	C
ATOM	146	P	C	A	10	33.697	-24.905	147.704	1.00	70.54	P
ATOM	147	OP1	C	A	10	33.468	-25.023	146.220	1.00	69.96	O
ATOM	148	OP2	C	A	10	35.056	-24.873	148.317	1.00	70.81	O
ATOM	149	O5'	C	A	10	32.967	-23.607	148.281	1.00	70.64	O
ATOM	150	C5'	C	A	10	31.861	-23.042	147.604	1.00	70.28	C
ATOM	151	C4'	C	A	10	31.346	-21.811	148.301	1.00	70.45	C
ATOM	152	O4'	C	A	10	31.389	-22.005	149.725	1.00	71.04	O
ATOM	153	C3'	C	A	10	32.120	-20.526	148.108	1.00	70.31	C
ATOM	154	O3'	C	A	10	31.870	-19.902	146.864	1.00	69.77	O
ATOM	155	C2'	C	A	10	31.665	-19.687	149.294	1.00	70.71	C
ATOM	156	O2'	C	A	10	30.413	-19.084	149.005	1.00	70.55	O
ATOM	157	C1'	C	A	10	31.454	-20.754	150.368	1.00	71.22	C
ATOM	158	N1	C	A	10	32.526	-20.794	151.377	1.00	71.64	N
ATOM	159	C2	C	A	10	32.524	-19.881	152.431	1.00	72.00	C
ATOM	160	O2	C	A	10	31.622	-19.037	152.465	1.00	71.96	O
ATOM	161	N3	C	A	10	33.501	-19.934	153.372	1.00	72.39	N
ATOM	162	C4	C	A	10	34.445	-20.874	153.283	1.00	72.43	C
ATOM	163	N4	C	A	10	35.404	-20.916	154.203	1.00	72.82	N
ATOM	164	C5	C	A	10	34.462	-21.821	152.225	1.00	72.07	C
ATOM	165	C6	C	A	10	33.488	-21.751	151.301	1.00	71.68	C
ATOM	166	P	A	A	11	32.844	-18.734	146.408	1.00	71.38	P
ATOM	167	OP1	A	A	11	32.746	-18.413	144.973	1.00	70.80	O
ATOM	168	OP2	A	A	11	34.126	-19.141	146.994	1.00	71.62	O
ATOM	169	O5'	A	A	11	32.294	-17.472	147.200	1.00	71.61	O
ATOM	170	C5'	A	A	11	33.141	-16.367	147.474	1.00	71.66	C
ATOM	171	C4'	A	A	11	32.654	-15.544	148.639	1.00	72.05	C
ATOM	172	O4'	A	A	11	32.643	-16.344	149.841	1.00	72.59	O
ATOM	173	C3'	A	A	11	33.527	-14.366	148.988	1.00	72.10	C
ATOM	174	O3'	A	A	11	33.268	-13.259	148.159	1.00	71.70	O
ATOM	175	C2'	A	A	11	33.230	-14.131	150.464	1.00	72.68	C
ATOM	176	O2'	A	A	11	32.051	-13.372	150.643	1.00	72.70	O
ATOM	177	C1'	A	A	11	32.961	-15.547	150.958	1.00	72.98	C
ATOM	178	N9	A	A	11	34.113	-16.149	151.658	1.00	73.29	N
ATOM	179	C8	A	A	11	34.775	-17.292	151.289	1.00	73.20	C
ATOM	180	N7	A	A	11	35.747	-17.620	152.097	1.00	73.55	N
ATOM	181	C5	A	A	11	35.717	-16.639	153.059	1.00	73.90	C
ATOM	182	C6	A	A	11	36.513	-16.441	154.185	1.00	74.38	C
ATOM	183	N6	A	A	11	37.516	-17.267	154.518	1.00	74.57	N
ATOM	184	N1	A	A	11	36.236	-15.363	154.952	1.00	74.66	N
ATOM	185	C2	A	A	11	35.232	-14.562	154.593	1.00	74.47	C
ATOM	186	N3	A	A	11	34.421	-14.652	153.551	1.00	74.03	N
ATOM	187	C4	A	A	11	34.718	-15.728	152.816	1.00	73.76	C
ATOM	188	P	A	A	12	34.505	-12.485	147.505	1.00	75.37	P
ATOM	189	OP1	A	A	12	34.023	-11.627	146.392	1.00	74.89	O
ATOM	190	OP2	A	A	12	35.575	-13.483	147.278	1.00	75.32	O
ATOM	191	O5'	A	A	12	34.925	-11.491	148.661	1.00	75.75	O
ATOM	192	C5'	A	A	12	33.928	-10.737	149.329	1.00	75.98	C
ATOM	193	C4'	A	A	12	34.487	-10.085	150.559	1.00	76.43	C
ATOM	194	O4'	A	A	12	34.763	-11.084	151.562	1.00	76.89	O
ATOM	195	C3'	A	A	12	35.805	-9.395	150.335	1.00	76.31	C
ATOM	196	O3'	A	A	12	35.594	-8.090	149.838	1.00	76.05	O
ATOM	197	C2'	A	A	12	36.461	-9.441	151.706	1.00	76.87	C
ATOM	198	O2'	A	A	12	35.987	-8.375	152.497	1.00	77.15	O
ATOM	199	C1'	A	A	12	35.903	-10.736	152.294	1.00	77.18	C
ATOM	200	N9	A	A	12	36.835	-11.889	152.303	1.00	77.25	N
ATOM	201	C8	A	A	12	37.031	-12.843	151.345	1.00	76.92	C
ATOM	202	N7	A	A	12	37.898	-13.763	151.673	1.00	77.11	N
ATOM	203	C5	A	A	12	38.295	-13.419	152.942	1.00	77.61	C
ATOM	204	C6	A	A	12	39.196	-13.998	153.839	1.00	78.02	C
ATOM	205	N6	A	A	12	39.895	-15.095	153.594	1.00	77.99	N
ATOM	206	N1	A	A	12	39.368	-13.418	155.032	1.00	78.49	N
ATOM	207	C2	A	A	12	38.670	-12.316	155.293	1.00	78.53	C
ATOM	208	N3	A	A	12	37.798	-11.668	154.532	1.00	78.17	N
ATOM	209	C4	A	A	12	37.646	-12.280	153.348	1.00	77.71	C
ATOM	210	P	A	A	13	36.658	-7.420	148.848	1.00	74.48	P
ATOM	211	OP1	A	A	13	36.093	-6.529	147.818	1.00	74.06	O
ATOM	212	OP2	A	A	13	37.567	-8.496	148.402	1.00	74.30	O
ATOM	213	O5'	A	A	13	37.489	-6.532	149.841	1.00	74.84	O
ATOM	214	C5'	A	A	13	38.757	-7.012	150.191	1.00	75.02	C
ATOM	215	C4'	A	A	13	39.273	-6.487	151.487	1.00	75.52	C
ATOM	216	O4'	A	A	13	39.138	-7.546	152.466	1.00	76.02	O
ATOM	217	C3'	A	A	13	40.753	-6.194	151.383	1.00	75.44	C
ATOM	218	O3'	A	A	13	40.993	-4.813	151.162	1.00	75.29	O
ATOM	219	C2'	A	A	13	41.351	-6.752	152.674	1.00	76.02	C
ATOM	220	O2'	A	A	13	41.360	-5.781	153.711	1.00	76.43	O
ATOM	221	C1'	A	A	13	40.369	-7.858	153.043	1.00	76.25	C
ATOM	222	N9	A	A	13	40.760	-9.183	152.536	1.00	76.09	N
ATOM	223	C8	A	A	13	40.425	-9.678	151.319	1.00	75.62	C
ATOM	224	N7	A	A	13	40.865	-10.884	151.086	1.00	75.60	N
ATOM	225	C5	A	A	13	41.527	-11.232	152.238	1.00	76.10	C
ATOM	226	C6	A	A	13	42.215	-12.404	152.598	1.00	76.35	C
ATOM	227	N6	A	A	13	42.352	-13.471	151.808	1.00	76.10	N
ATOM	228	N1	A	A	13	42.777	-12.440	153.819	1.00	76.89	N
ATOM	229	C2	A	A	13	42.648	-11.363	154.606	1.00	77.14	C
ATOM	230	N3	A	A	13	42.028	-10.200	154.366	1.00	76.95	N
ATOM	231	C4	A	A	13	41.470	-10.192	153.145	1.00	76.42	C
ATOM	232	P	U	A	14	40.504	-4.056	149.824	1.00	70.28	P
ATOM	233	OP1	U	A	14	39.401	-3.089	150.075	1.00	70.42	O
ATOM	234	OP2	U	A	14	40.364	-5.050	148.751	1.00	69.87	O
ATOM	235	O5'	U	A	14	41.805	-3.270	149.371	1.00	70.03	O
ATOM	236	C5'	U	A	14	42.731	-3.923	148.514	1.00	69.66	C
ATOM	237	C4'	U	A	14	44.152	-3.718	148.948	1.00	69.83	C
ATOM	238	O4'	U	A	14	44.511	-2.334	148.730	1.00	69.69	O
ATOM	239	C3'	U	A	14	44.430	-3.997	150.418	1.00	70.47	C
ATOM	240	O3'	U	A	14	45.772	-4.464	150.570	1.00	70.56	O
ATOM	241	C2'	U	A	14	44.332	-2.615	151.036	1.00	70.70	C
ATOM	242	O2'	U	A	14	45.020	-2.495	152.255	1.00	71.23	O
ATOM	243	C1'	U	A	14	44.959	-1.767	149.937	1.00	70.20	C
ATOM	244	N1	U	A	14	44.548	-0.364	149.922	1.00	70.18	N
ATOM	245	C2	U	A	14	45.510	0.627	150.060	1.00	70.23	C
ATOM	246	O2	U	A	14	46.706	0.434	150.225	1.00	70.29	O
ATOM	247	N3	U	A	14	45.037	1.903	150.018	1.00	70.22	N
ATOM	248	C4	U	A	14	43.734	2.263	149.854	1.00	70.17	C
ATOM	249	O4	U	A	14	43.465	3.454	149.849	1.00	70.19	O
ATOM	250	C5	U	A	14	42.812	1.186	149.705	1.00	70.11	C
ATOM	251	C6	U	A	14	43.234	-0.072	149.737	1.00	70.11	C
ATOM	252	P	C	A	15	46.114	-6.024	150.395	1.00	66.91	P
ATOM	253	OP1	C	A	15	47.583	-6.237	150.307	1.00	66.90	O
ATOM	254	OP2	C	A	15	45.245	-6.536	149.324	1.00	66.48	O
ATOM	255	O5'	C	A	15	45.551	-6.708	151.712	1.00	67.54	O
ATOM	256	C5'	C	A	15	45.386	-5.991	152.928	1.00	68.06	C
ATOM	257	C4'	C	A	15	45.818	-6.850	154.074	1.00	68.58	C
ATOM	258	O4'	C	A	15	44.836	-7.909	154.258	1.00	68.69	O
ATOM	259	C3'	C	A	15	47.121	-7.583	153.799	1.00	68.49	C
ATOM	260	O3'	C	A	15	48.277	-6.805	154.091	1.00	68.59	O
ATOM	261	C2'	C	A	15	46.976	-8.848	154.626	1.00	68.92	C
ATOM	262	O2'	C	A	15	47.236	-8.591	155.991	1.00	69.52	O
ATOM	263	C1'	C	A	15	45.485	-9.139	154.470	1.00	68.84	C
ATOM	264	N1	C	A	15	45.230	-9.985	153.291	1.00	68.37	N
ATOM	265	C2	C	A	15	45.762	-11.263	153.267	1.00	68.45	C
ATOM	266	O2	C	A	15	46.407	-11.650	154.234	1.00	68.90	O
ATOM	267	N3	C	A	15	45.551	-12.054	152.197	1.00	68.04	N
ATOM	268	C4	C	A	15	44.850	-11.597	151.163	1.00	67.56	C
ATOM	269	N4	C	A	15	44.685	-12.431	150.139	1.00	67.20	N
ATOM	270	C5	C	A	15	44.295	-10.280	151.143	1.00	67.46	C
ATOM	271	C6	C	A	15	44.506	-9.521	152.225	1.00	67.87	C
ATOM	272	P	A	A	16	49.678	-7.072	153.326	1.00	63.60	P
ATOM	273	OP1	A	A	16	50.572	-5.914	153.606	1.00	63.69	O
ATOM	274	OP2	A	A	16	49.412	-7.387	151.887	1.00	63.07	O
ATOM	275	O5'	A	A	16	50.216	-8.411	154.010	1.00	63.90	O
ATOM	276	C5'	A	A	16	51.426	-8.434	154.730	1.00	64.21	C
ATOM	277	C4'	A	A	16	52.188	-9.690	154.443	1.00	64.18	C
ATOM	278	O4'	A	A	16	51.303	-10.822	154.605	1.00	64.26	O
ATOM	279	C3'	A	A	16	52.693	-9.841	153.026	1.00	63.68	C
ATOM	280	O3'	A	A	16	53.848	-9.088	152.726	1.00	63.58	O
ATOM	281	C2'	A	A	16	52.862	-11.343	152.901	1.00	63.72	C
ATOM	282	O2'	A	A	16	54.029	-11.794	153.561	1.00	64.03	O
ATOM	283	C1'	A	A	16	51.637	-11.825	153.667	1.00	63.98	C
ATOM	284	N9	A	A	16	50.504	-11.985	152.744	1.00	63.61	N
ATOM	285	C8	A	A	16	49.511	-11.093	152.423	1.00	63.42	C
ATOM	286	N7	A	A	16	48.668	-11.537	151.528	1.00	63.10	N
ATOM	287	C5	A	A	16	49.145	-12.812	151.232	1.00	63.07	C
ATOM	288	C6	A	A	16	48.696	-13.828	150.367	1.00	62.81	C
ATOM	289	N6	A	A	16	47.611	-13.762	149.587	1.00	62.51	N
ATOM	290	N1	A	A	16	49.412	-14.952	150.330	1.00	62.88	N
ATOM	291	C2	A	A	16	50.489	-15.042	151.113	1.00	63.19	C
ATOM	292	N3	A	A	16	51.020	-14.179	151.973	1.00	63.47	N
ATOM	293	C4	A	A	16	50.278	-13.080	151.972	1.00	63.38	C
ATOM	294	P	G	A	17	54.044	-8.552	151.225	1.00	62.24	P
ATOM	295	OP1	G	A	17	55.191	-7.599	151.089	1.00	62.17	O
ATOM	296	OP2	G	A	17	52.666	-8.151	150.799	1.00	61.97	O
ATOM	297	O5'	G	A	17	54.478	-9.875	150.462	1.00	62.02	O
ATOM	298	C5'	G	A	17	55.621	-10.583	150.895	1.00	62.33	C
ATOM	299	C4'	G	A	17	55.739	-11.912	150.214	1.00	62.15	C
ATOM	300	O4'	G	A	17	54.529	-12.677	150.422	1.00	62.25	O
ATOM	301	C3'	G	A	17	55.867	-11.849	148.714	1.00	61.50	C
ATOM	302	O3'	G	A	17	57.169	-11.570	148.298	1.00	61.37	O
ATOM	303	C2'	G	A	17	55.391	-13.217	148.278	1.00	61.44	C
ATOM	304	O2'	G	A	17	56.427	-14.167	148.472	1.00	61.67	O
ATOM	305	C1'	G	A	17	54.264	-13.469	149.283	1.00	61.83	C
ATOM	306	N9	G	A	17	52.930	-13.108	148.744	1.00	61.50	N
ATOM	307	C8	G	A	17	52.227	-11.944	148.923	1.00	61.43	C
ATOM	308	N7	G	A	17	51.063	-11.955	148.332	1.00	61.14	N
ATOM	309	C5	G	A	17	50.982	-13.199	147.718	1.00	61.02	C
ATOM	310	C6	G	A	17	49.962	-13.807	146.910	1.00	60.73	C
ATOM	311	O6	G	A	17	48.867	-13.352	146.547	1.00	60.52	O
ATOM	312	N1	G	A	17	50.314	-15.095	146.506	1.00	60.73	N
ATOM	313	C2	G	A	17	51.496	-15.725	146.827	1.00	60.97	C
ATOM	314	N2	G	A	17	51.681	-16.968	146.356	1.00	60.94	N
ATOM	315	N3	G	A	17	52.440	-15.166	147.564	1.00	61.23	N
ATOM	316	C4	G	A	17	52.127	-13.918	147.975	1.00	61.25	C
ATOM	317	P	G	A	18	57.369	-11.062	146.807	1.00	61.57	P
ATOM	318	OP1	G	A	18	58.801	-10.688	146.632	1.00	61.55	O
ATOM	319	OP2	G	A	18	56.322	-10.035	146.590	1.00	61.33	O
ATOM	320	O5'	G	A	18	57.079	-12.374	145.952	1.00	61.33	O
ATOM	321	C5'	G	A	18	56.548	-12.289	144.640	1.00	60.74	C
ATOM	322	C4'	G	A	18	55.844	-13.559	144.258	1.00	60.70	C
ATOM	323	O4'	G	A	18	54.609	-13.679	145.007	1.00	60.97	O
ATOM	324	C3'	G	A	18	55.406	-13.680	142.820	1.00	60.11	C
ATOM	325	O3'	G	A	18	56.471	-14.015	141.952	1.00	59.85	O
ATOM	326	C2'	G	A	18	54.299	-14.737	142.900	1.00	60.23	C
ATOM	327	O2'	G	A	18	54.831	-16.053	142.934	1.00	60.43	O
ATOM	328	C1'	G	A	18	53.662	-14.416	144.260	1.00	60.72	C
ATOM	329	N9	G	A	18	52.431	-13.604	144.124	1.00	60.52	N
ATOM	330	C8	G	A	18	52.245	-12.272	144.456	1.00	60.48	C
ATOM	331	N7	G	A	18	51.037	-11.846	144.198	1.00	60.30	N
ATOM	332	C5	G	A	18	50.397	-12.964	143.657	1.00	60.20	C
ATOM	333	C6	G	A	18	49.074	-13.140	143.170	1.00	60.01	C
ATOM	334	O6	G	A	18	48.167	-12.305	143.110	1.00	59.88	O
ATOM	335	N1	G	A	18	48.824	-14.428	142.713	1.00	59.97	N
ATOM	336	C2	G	A	18	49.741	-15.433	142.708	1.00	60.12	C
ATOM	337	N2	G	A	18	49.317	-16.605	142.213	1.00	60.07	N
ATOM	338	N3	G	A	18	50.982	-15.296	143.162	1.00	60.30	N
ATOM	339	C4	G	A	18	51.237	-14.050	143.613	1.00	60.34	C
ATOM	340	P	U	A	19	56.659	-13.173	140.602	1.00	57.76	P
ATOM	341	OP1	U	A	19	57.933	-13.530	139.974	1.00	57.61	O
ATOM	342	OP2	U	A	19	56.265	-11.771	140.853	1.00	57.71	O
ATOM	343	O5'	U	A	19	55.557	-13.763	139.640	1.00	57.47	O
ATOM	344	C5'	U	A	19	55.686	-15.085	139.162	1.00	57.41	C
ATOM	345	C4'	U	A	19	54.371	-15.652	138.696	1.00	57.28	C
ATOM	346	O4'	U	A	19	53.377	-15.486	139.726	1.00	57.56	O
ATOM	347	C3'	U	A	19	53.739	-15.019	137.460	1.00	56.81	C
ATOM	348	O3'	U	A	19	54.294	-15.501	136.247	1.00	56.49	O
ATOM	349	C2'	U	A	19	52.281	-15.398	137.621	1.00	56.86	C
ATOM	350	O2'	U	A	19	52.090	-16.757	137.227	1.00	56.89	O
ATOM	351	C1'	U	A	19	52.115	-15.289	139.138	1.00	57.32	C
ATOM	352	N1	U	A	19	51.631	-13.972	139.571	1.00	57.33	N
ATOM	353	C2	U	A	19	50.295	-13.779	139.518	1.00	57.28	C
ATOM	354	O2	U	A	19	49.573	-14.642	139.104	1.00	57.22	O
ATOM	355	N3	U	A	19	49.845	-12.568	139.941	1.00	57.31	N
ATOM	356	C4	U	A	19	50.626	-11.555	140.425	1.00	57.39	C
ATOM	357	O4	U	A	19	50.104	-10.515	140.786	1.00	57.44	O
ATOM	358	C5	U	A	19	52.019	-11.831	140.456	1.00	57.44	C
ATOM	359	C6	U	A	19	52.463	-13.011	140.039	1.00	57.40	C
ATOM	360	P	A	A	20	54.292	-14.593	134.942	1.00	54.11	P
ATOM	361	OP1	A	A	20	55.074	-15.298	133.927	1.00	53.89	O
ATOM	362	OP2	A	A	20	54.632	-13.220	135.331	1.00	54.11	O
ATOM	363	O5'	A	A	20	52.769	-14.598	134.499	1.00	53.96	O
ATOM	364	C5'	A	A	20	52.167	-15.740	133.901	1.00	53.88	C
ATOM	365	C4'	A	A	20	50.909	-15.363	133.153	1.00	53.61	C
ATOM	366	O4'	A	A	20	49.835	-15.151	134.080	1.00	53.83	O
ATOM	367	C3'	A	A	20	51.016	-14.078	132.352	1.00	53.25	C
ATOM	368	O3'	A	A	20	51.411	-14.398	131.037	1.00	52.91	O
ATOM	369	C2'	A	A	20	49.627	-13.478	132.425	1.00	53.20	C
ATOM	370	O2'	A	A	20	48.815	-14.032	131.412	1.00	52.96	O
ATOM	371	C1'	A	A	20	49.119	-13.993	133.760	1.00	53.63	C
ATOM	372	N9	A	A	20	49.298	-13.059	134.882	1.00	53.89	N
ATOM	373	C8	A	A	20	50.439	-12.949	135.638	1.00	54.11	C
ATOM	374	N7	A	A	20	50.363	-12.084	136.629	1.00	54.35	N
ATOM	375	C5	A	A	20	49.059	-11.610	136.532	1.00	54.29	C
ATOM	376	C6	A	A	20	48.354	-10.673	137.295	1.00	54.46	C
ATOM	377	N6	A	A	20	48.893	-10.045	138.326	1.00	54.75	N
ATOM	378	N1	A	A	20	47.090	-10.391	136.977	1.00	54.35	N
ATOM	379	C2	A	A	20	46.577	-11.048	135.946	1.00	54.09	C
ATOM	380	N3	A	A	20	47.132	-11.965	135.147	1.00	53.90	N
ATOM	381	C4	A	A	20	48.396	-12.203	135.481	1.00	54.01	C
ATOM	382	P	G	A	21	51.961	-13.328	129.990	1.00	50.28	P
ATOM	383	OP1	G	A	21	52.250	-14.141	128.795	1.00	49.98	O
ATOM	384	OP2	G	A	21	53.071	-12.523	130.535	1.00	50.37	O
ATOM	385	O5'	G	A	21	50.707	-12.405	129.710	1.00	50.00	O
ATOM	386	C5'	G	A	21	49.666	-12.839	128.856	1.00	49.78	C
ATOM	387	C4'	G	A	21	48.585	-11.803	128.782	1.00	49.57	C
ATOM	388	O4'	G	A	21	48.336	-11.288	130.111	1.00	50.02	O
ATOM	389	C3'	G	A	21	48.898	-10.591	127.919	1.00	49.02	C
ATOM	390	O3'	G	A	21	47.691	-10.158	127.334	1.00	48.74	O
ATOM	391	C2'	G	A	21	49.333	-9.542	128.928	1.00	49.27	C
ATOM	392	O2'	G	A	21	49.127	-8.231	128.463	1.00	48.91	O
ATOM	393	C1'	G	A	21	48.434	-9.877	130.106	1.00	49.81	C
ATOM	394	N9	G	A	21	48.945	-9.507	131.415	1.00	50.26	N
ATOM	395	C8	G	A	21	50.210	-9.729	131.812	1.00	50.45	C
ATOM	396	N7	G	A	21	50.427	-9.362	133.036	1.00	50.88	N
ATOM	397	C5	G	A	21	49.208	-8.898	133.504	1.00	51.01	C
ATOM	398	C6	G	A	21	48.853	-8.364	134.800	1.00	51.45	C
ATOM	399	O6	G	A	21	49.582	-8.197	135.811	1.00	51.83	O
ATOM	400	N1	G	A	21	47.500	-8.011	134.837	1.00	51.44	N
ATOM	401	C2	G	A	21	46.652	-8.158	133.758	1.00	51.05	C
ATOM	402	N2	G	A	21	45.385	-7.779	133.980	1.00	51.13	N
ATOM	403	N3	G	A	21	46.987	-8.639	132.562	1.00	50.63	N
ATOM	404	C4	G	A	21	48.275	-8.996	132.496	1.00	50.64	C
ATOM	405	P	G	A	22	47.564	-10.178	125.756	1.00	47.18	P
ATOM	406	OP1	G	A	22	46.193	-9.667	125.443	1.00	47.01	O
ATOM	407	OP2	G	A	22	48.095	-11.472	125.228	1.00	47.19	O
ATOM	408	O5'	G	A	22	48.605	-9.063	125.352	1.00	46.83	O
ATOM	409	C5'	G	A	22	48.180	-7.721	125.316	1.00	46.62	C
ATOM	410	C4'	G	A	22	49.334	-6.782	125.160	1.00	46.41	C
ATOM	411	O4'	G	A	22	50.198	-6.931	126.304	1.00	46.89	O
ATOM	412	C3'	G	A	22	50.275	-7.018	123.985	1.00	45.96	C
ATOM	413	O3'	G	A	22	49.811	-6.604	122.708	1.00	45.38	O
ATOM	414	C2'	G	A	22	51.486	-6.265	124.442	1.00	46.04	C
ATOM	415	O2'	G	A	22	51.195	-4.874	124.370	1.00	45.86	O
ATOM	416	C1'	G	A	22	51.536	-6.730	125.898	1.00	46.70	C
ATOM	417	N9	G	A	22	52.242	-8.031	126.004	1.00	46.92	N
ATOM	418	C8	G	A	22	51.689	-9.291	126.106	1.00	47.15	C
ATOM	419	N7	G	A	22	52.581	-10.254	126.150	1.00	47.31	N
ATOM	420	C5	G	A	22	53.812	-9.597	126.065	1.00	47.17	C
ATOM	421	C6	G	A	22	55.157	-10.081	126.059	1.00	47.25	C
ATOM	422	O6	G	A	22	55.598	-11.226	126.140	1.00	47.47	O
ATOM	423	N1	G	A	22	56.080	-9.082	125.934	1.00	47.05	N
ATOM	424	C2	G	A	22	55.759	-7.777	125.837	1.00	46.82	C
ATOM	425	N2	G	A	22	56.797	-6.961	125.730	1.00	46.69	N
ATOM	426	N3	G	A	22	54.543	-7.282	125.854	1.00	46.75	N
ATOM	427	C4	G	A	22	53.611	-8.239	125.967	1.00	46.93	C
ATOM	428	P	A	A	23	50.333	-7.397	121.404	1.00	45.72	P
ATOM	429	OP1	A	A	23	49.784	-6.756	120.180	1.00	45.30	O
ATOM	430	OP2	A	A	23	50.188	-8.853	121.643	1.00	45.92	O
ATOM	431	O5'	A	A	23	51.894	-7.147	121.444	1.00	45.69	O
ATOM	432	C5'	A	A	23	52.416	-5.839	121.330	1.00	45.55	C
ATOM	433	C4'	A	A	23	53.905	-5.896	121.331	1.00	45.55	C
ATOM	434	O4'	A	A	23	54.334	-6.567	122.533	1.00	45.97	O
ATOM	435	C3'	A	A	23	54.489	-6.734	120.217	1.00	45.26	C
ATOM	436	O3'	A	A	23	54.577	-6.035	118.986	1.00	44.83	O
ATOM	437	C2'	A	A	23	55.824	-7.148	120.785	1.00	45.47	C
ATOM	438	O2'	A	A	23	56.753	-6.082	120.636	1.00	45.35	O
ATOM	439	C1'	A	A	23	55.476	-7.334	122.270	1.00	45.95	C
ATOM	440	N9	A	A	23	55.147	-8.730	122.579	1.00	46.16	N
ATOM	441	C8	A	A	23	53.901	-9.188	122.852	1.00	46.29	C
ATOM	442	N7	A	A	23	53.849	-10.475	123.055	1.00	46.48	N
ATOM	443	C5	A	A	23	55.153	-10.881	122.896	1.00	46.47	C
ATOM	444	C6	A	A	23	55.727	-12.142	123.001	1.00	46.66	C
ATOM	445	N6	A	A	23	54.978	-13.208	123.298	1.00	46.88	N
ATOM	446	N1	A	A	23	57.057	-12.270	122.804	1.00	46.63	N
ATOM	447	C2	A	A	23	57.744	-11.162	122.518	1.00	46.42	C
ATOM	448	N3	A	A	23	57.303	-9.918	122.407	1.00	46.25	N
ATOM	449	C4	A	A	23	55.976	-9.832	122.610	1.00	46.28	C
ATOM	450	P	G	A	24	54.409	-6.842	117.606	1.00	45.83	P
ATOM	451	OP1	G	A	24	54.546	-5.840	116.526	1.00	45.29	O
ATOM	452	OP2	G	A	24	53.214	-7.744	117.628	1.00	45.98	O
ATOM	453	O5'	G	A	24	55.686	-7.780	117.624	1.00	45.96	O
ATOM	454	C5'	G	A	24	56.962	-7.196	117.503	1.00	45.89	C
ATOM	455	C4'	G	A	24	58.027	-8.240	117.565	1.00	46.13	C
ATOM	456	O4'	G	A	24	57.880	-8.948	118.794	1.00	46.71	O
ATOM	457	C3'	G	A	24	57.943	-9.319	116.505	1.00	45.89	C
ATOM	458	O3'	G	A	24	58.606	-8.930	115.328	1.00	45.41	O
ATOM	459	C2'	G	A	24	58.613	-10.496	117.170	1.00	46.39	C
ATOM	460	O2'	G	A	24	60.011	-10.293	117.139	1.00	46.43	O
ATOM	461	C1'	G	A	24	58.156	-10.315	118.600	1.00	46.88	C
ATOM	462	N9	G	A	24	56.921	-11.014	118.930	1.00	47.09	N
ATOM	463	C8	G	A	24	55.819	-10.275	119.250	1.00	47.03	C
ATOM	464	N7	G	A	24	54.818	-11.013	119.578	1.00	47.27	N
ATOM	465	C5	G	A	24	55.299	-12.308	119.476	1.00	47.49	C
ATOM	466	C6	G	A	24	54.587	-13.511	119.723	1.00	47.82	C
ATOM	467	O6	G	A	24	53.390	-13.672	120.090	1.00	47.96	O
ATOM	468	N1	G	A	24	55.430	-14.587	119.502	1.00	47.99	N
ATOM	469	C2	G	A	24	56.744	-14.496	119.127	1.00	47.87	C
ATOM	470	N2	G	A	24	57.277	-15.724	119.025	1.00	48.13	N
ATOM	471	N3	G	A	24	57.445	-13.376	118.881	1.00	47.56	N
ATOM	472	C4	G	A	24	56.631	-12.333	119.084	1.00	47.39	C
ATOM	473	P	U	A	25	58.032	-9.368	113.911	1.00	45.47	P
ATOM	474	OP1	U	A	25	59.186	-9.325	112.979	1.00	45.16	O
ATOM	475	OP2	U	A	25	56.867	-8.476	113.645	1.00	45.19	O
ATOM	476	O5'	U	A	25	57.749	-10.930	114.095	1.00	45.80	O
ATOM	477	C5'	U	A	25	58.835	-11.859	114.054	1.00	46.05	C
ATOM	478	C4'	U	A	25	58.390	-13.266	114.366	1.00	46.42	C
ATOM	479	O4'	U	A	25	57.680	-13.283	115.625	1.00	46.87	O
ATOM	480	C3'	U	A	25	57.416	-13.862	113.359	1.00	46.11	C
ATOM	481	O3'	U	A	25	58.095	-14.493	112.287	1.00	45.88	O
ATOM	482	C2'	U	A	25	56.556	-14.822	114.183	1.00	46.59	C
ATOM	483	O2'	U	A	25	57.141	-16.103	114.252	1.00	46.94	O
ATOM	484	C1'	U	A	25	56.610	-14.210	115.576	1.00	46.99	C
ATOM	485	N1	U	A	25	55.344	-13.554	115.971	1.00	46.96	N
ATOM	486	C2	U	A	25	54.440	-14.391	116.551	1.00	47.33	C
ATOM	487	O2	U	A	25	54.729	-15.566	116.690	1.00	47.64	O
ATOM	488	N3	U	A	25	53.239	-13.800	116.941	1.00	47.31	N
ATOM	489	C4	U	A	25	52.881	-12.452	116.817	1.00	47.00	C
ATOM	490	O4	U	A	25	51.771	-12.007	117.209	1.00	47.06	O
ATOM	491	C5	U	A	25	53.916	-11.665	116.197	1.00	46.64	C
ATOM	492	C6	U	A	25	55.072	-12.222	115.804	1.00	46.63	C
ATOM	493	P	A	A	26	57.778	-14.099	110.765	1.00	44.97	P
ATOM	494	OP1	A	A	26	58.451	-12.800	110.411	1.00	44.57	O
ATOM	495	OP2	A	A	26	56.321	-14.345	110.546	1.00	44.88	O
ATOM	496	O5'	A	A	26	58.573	-15.196	109.950	1.00	45.00	O
ATOM	497	C5'	A	A	26	59.499	-14.778	108.962	1.00	44.62	C
ATOM	498	C4'	A	A	26	60.656	-15.720	108.900	1.00	44.92	C
ATOM	499	O4'	A	A	26	61.691	-15.244	109.784	1.00	45.19	O
ATOM	500	C3'	A	A	26	60.328	-17.102	109.405	1.00	45.43	C
ATOM	501	O3'	A	A	26	59.814	-17.919	108.384	1.00	45.25	O
ATOM	502	C2'	A	A	26	61.657	-17.596	109.909	1.00	45.85	C
ATOM	503	O2'	A	A	26	62.426	-18.060	108.821	1.00	45.67	O
ATOM	504	C1'	A	A	26	62.298	-16.321	110.432	1.00	45.74	C
ATOM	505	N9	A	A	26	62.128	-16.143	111.875	1.00	46.19	N
ATOM	506	C8	A	A	26	61.344	-15.209	112.457	1.00	46.10	C
ATOM	507	N7	A	A	26	61.377	-15.226	113.759	1.00	46.58	N
ATOM	508	C5	A	A	26	62.240	-16.251	114.046	1.00	47.02	C
ATOM	509	C6	A	A	26	62.675	-16.764	115.255	1.00	47.63	C
ATOM	510	N6	A	A	26	62.273	-16.274	116.420	1.00	47.90	N
ATOM	511	N1	A	A	26	63.526	-17.787	115.238	1.00	47.97	N
ATOM	512	C2	A	A	26	63.899	-18.242	114.048	1.00	47.70	C
ATOM	513	N3	A	A	26	63.552	-17.844	112.828	1.00	47.12	N
ATOM	514	C4	A	A	26	62.711	-16.822	112.901	1.00	46.80	C
ATOM	515	P	C	A	27	58.683	-18.997	108.692	1.00	40.99	P
ATOM	516	OP1	C	A	27	58.431	-19.774	107.455	1.00	40.65	O
ATOM	517	OP2	C	A	27	57.681	-18.325	109.559	1.00	41.08	O
ATOM	518	O5'	C	A	27	59.415	-20.123	109.510	1.00	41.43	O
ATOM	519	C5'	C	A	27	60.427	-20.901	108.920	1.00	41.46	C
ATOM	520	C4'	C	A	27	61.232	-21.555	109.995	1.00	41.97	C
ATOM	521	O4'	C	A	27	61.788	-20.531	110.850	1.00	42.23	O
ATOM	522	C3'	C	A	27	60.434	-22.423	110.939	1.00	42.24	C
ATOM	523	O3'	C	A	27	60.254	-23.723	110.456	1.00	42.20	O
ATOM	524	C2'	C	A	27	61.254	-22.402	112.204	1.00	42.77	C
ATOM	525	O2'	C	A	27	62.312	-23.336	112.084	1.00	42.99	O
ATOM	526	C1'	C	A	27	61.832	-20.987	112.181	1.00	42.71	C
ATOM	527	N1	C	A	27	61.105	-20.055	113.070	1.00	42.82	N
ATOM	528	C2	C	A	27	61.296	-20.183	114.409	1.00	43.31	C
ATOM	529	O2	C	A	27	62.068	-21.066	114.755	1.00	43.63	O
ATOM	530	N3	C	A	27	60.679	-19.380	115.290	1.00	43.46	N
ATOM	531	C4	C	A	27	59.876	-18.435	114.878	1.00	43.13	C
ATOM	532	N4	C	A	27	59.278	-17.660	115.779	1.00	43.31	N
ATOM	533	C5	C	A	27	59.662	-18.261	113.506	1.00	42.62	C
ATOM	534	C6	C	A	27	60.284	-19.083	112.660	1.00	42.48	C
ATOM	535	P	C	A	28	58.813	-24.359	110.588	1.00	40.63	P
ATOM	536	OP1	C	A	28	58.704	-25.708	109.956	1.00	40.57	O
ATOM	537	OP2	C	A	28	58.036	-23.226	110.095	1.00	40.25	O
ATOM	538	O5'	C	A	28	58.580	-24.454	112.159	1.00	41.11	O
ATOM	539	C5'	C	A	28	59.359	-25.347	112.938	1.00	41.58	C
ATOM	540	C4'	C	A	28	58.860	-25.490	114.361	1.00	42.01	C
ATOM	541	O4'	C	A	28	58.954	-24.223	115.065	1.00	42.11	O
ATOM	542	C3'	C	A	28	57.407	-25.923	114.571	1.00	41.93	C
ATOM	543	O3'	C	A	28	57.227	-27.322	114.397	1.00	42.03	O
ATOM	544	C2'	C	A	28	57.143	-25.455	116.001	1.00	42.34	C
ATOM	545	O2'	C	A	28	57.722	-26.346	116.944	1.00	42.85	O
ATOM	546	C1'	C	A	28	57.955	-24.160	116.061	1.00	42.31	C
ATOM	547	N1	C	A	28	57.134	-22.967	115.825	1.00	42.00	N
ATOM	548	C2	C	A	28	56.267	-22.516	116.807	1.00	42.19	C
ATOM	549	O2	C	A	28	56.184	-23.136	117.868	1.00	42.62	O
ATOM	550	N3	C	A	28	55.532	-21.419	116.588	1.00	41.92	N
ATOM	551	C4	C	A	28	55.681	-20.807	115.429	1.00	41.47	C
ATOM	552	N4	C	A	28	54.971	-19.725	115.179	1.00	41.21	N
ATOM	553	C5	C	A	28	56.560	-21.255	114.423	1.00	41.28	C
ATOM	554	C6	C	A	28	57.275	-22.337	114.657	1.00	41.55	C
ATOM	555	P	C	A	29	55.799	-27.971	114.066	1.00	41.83	P
ATOM	556	OP1	C	A	29	55.944	-29.446	114.065	1.00	42.06	O
ATOM	557	OP2	C	A	29	55.283	-27.302	112.868	1.00	41.28	O
ATOM	558	O5'	C	A	29	54.956	-27.673	115.369	1.00	42.13	O
ATOM	559	C5'	C	A	29	55.207	-28.439	116.542	1.00	42.67	C
ATOM	560	C4'	C	A	29	54.097	-28.324	117.558	1.00	42.88	C
ATOM	561	O4'	C	A	29	54.065	-26.989	118.080	1.00	42.88	O
ATOM	562	C3'	C	A	29	52.701	-28.523	117.035	1.00	42.57	C
ATOM	563	O3'	C	A	29	52.358	-29.869	116.920	1.00	42.68	O
ATOM	564	C2'	C	A	29	51.855	-27.802	118.049	1.00	42.73	C
ATOM	565	O2'	C	A	29	51.721	-28.607	119.196	1.00	43.24	O
ATOM	566	C1'	C	A	29	52.749	-26.646	118.418	1.00	42.81	C
ATOM	567	N1	C	A	29	52.419	-25.400	117.738	1.00	42.38	N
ATOM	568	C2	C	A	29	51.402	-24.637	118.268	1.00	42.38	C
ATOM	569	O2	C	A	29	50.773	-25.090	119.246	1.00	42.72	O
ATOM	570	N3	C	A	29	51.150	-23.454	117.660	1.00	42.01	N
ATOM	571	C4	C	A	29	51.889	-23.063	116.621	1.00	41.68	C
ATOM	572	N4	C	A	29	51.625	-21.910	116.047	1.00	41.34	N
ATOM	573	C5	C	A	29	52.943	-23.828	116.105	1.00	41.69	C
ATOM	574	C6	C	A	29	53.186	-24.988	116.707	1.00	42.05	C
ATOM	575	P	G	A	30	51.213	-30.214	115.886	1.00	42.26	P
ATOM	576	OP1	G	A	30	50.995	-31.683	115.933	1.00	42.49	O
ATOM	577	OP2	G	A	30	51.595	-29.518	114.631	1.00	41.77	O
ATOM	578	O5'	G	A	30	49.935	-29.529	116.539	1.00	42.26	O
ATOM	579	C5'	G	A	30	48.926	-28.887	115.789	1.00	41.82	C
ATOM	580	C4'	G	A	30	47.955	-28.246	116.739	1.00	41.98	C
ATOM	581	O4'	G	A	30	48.583	-27.083	117.322	1.00	42.08	O
ATOM	582	C3'	G	A	30	46.677	-27.725	116.128	1.00	41.60	C
ATOM	583	O3'	G	A	30	45.681	-28.722	116.043	1.00	41.64	O
ATOM	584	C2'	G	A	30	46.308	-26.549	117.027	1.00	41.73	C
ATOM	585	O2'	G	A	30	45.637	-26.961	118.200	1.00	42.14	O
ATOM	586	C1'	G	A	30	47.678	-26.016	117.402	1.00	41.90	C
ATOM	587	N9	G	A	30	48.107	-25.017	116.427	1.00	41.48	N
ATOM	588	C8	G	A	30	49.098	-25.098	115.483	1.00	41.25	C
ATOM	589	N7	G	A	30	49.178	-24.029	114.751	1.00	40.89	N
ATOM	590	C5	G	A	30	48.164	-23.214	115.238	1.00	40.89	C
ATOM	591	C6	G	A	30	47.740	-21.924	114.846	1.00	40.60	C
ATOM	592	O6	G	A	30	48.196	-21.204	113.979	1.00	40.28	O
ATOM	593	N1	G	A	30	46.674	-21.488	115.601	1.00	40.73	N
ATOM	594	C2	G	A	30	46.096	-22.222	116.612	1.00	41.10	C
ATOM	595	N2	G	A	30	45.076	-21.647	117.248	1.00	41.20	N
ATOM	596	N3	G	A	30	46.465	-23.422	117.002	1.00	41.38	N
ATOM	597	C4	G	A	30	47.498	-23.831	116.270	1.00	41.25	C
ATOM	598	P	C	A	31	44.746	-28.799	114.748	1.00	41.16	P
ATOM	599	OP1	C	A	31	44.017	-30.079	114.761	1.00	41.30	O
ATOM	600	OP2	C	A	31	45.549	-28.517	113.560	1.00	40.78	O
ATOM	601	O5'	C	A	31	43.731	-27.594	114.951	1.00	41.00	O
ATOM	602	C5'	C	A	31	42.650	-27.698	115.856	1.00	41.25	C
ATOM	603	C4'	C	A	31	42.047	-26.352	116.057	1.00	41.12	C
ATOM	604	O4'	C	A	31	43.127	-25.409	116.162	1.00	41.10	O
ATOM	605	C3'	C	A	31	41.232	-25.819	114.899	1.00	40.64	C
ATOM	606	O3'	C	A	31	39.910	-26.308	114.874	1.00	40.64	O
ATOM	607	C2'	C	A	31	41.309	-24.326	115.114	1.00	40.54	C
ATOM	608	O2'	C	A	31	40.473	-23.930	116.187	1.00	40.82	O
ATOM	609	C1'	C	A	31	42.746	-24.181	115.582	1.00	40.75	C
ATOM	610	N1	C	A	31	43.655	-23.866	114.465	1.00	40.40	N
ATOM	611	C2	C	A	31	43.616	-22.581	113.929	1.00	40.09	C
ATOM	612	O2	C	A	31	42.826	-21.755	114.396	1.00	40.12	O
ATOM	613	N3	C	A	31	44.443	-22.275	112.910	1.00	39.78	N
ATOM	614	C4	C	A	31	45.286	-23.208	112.441	1.00	39.77	C
ATOM	615	N4	C	A	31	46.093	-22.873	111.427	1.00	39.47	N
ATOM	616	C5	C	A	31	45.347	-24.533	112.969	1.00	40.09	C
ATOM	617	C6	C	A	31	44.516	-24.811	113.984	1.00	40.39	C
ATOM	618	P	U	A	32	39.322	-26.903	113.514	1.00	40.26	P
ATOM	619	OP1	U	A	32	38.216	-27.783	113.926	1.00	40.47	O
ATOM	620	OP2	U	A	32	40.396	-27.508	112.701	1.00	40.12	O
ATOM	621	O5'	U	A	32	38.848	-25.587	112.742	1.00	39.85	O
ATOM	622	C5'	U	A	32	38.132	-24.544	113.404	1.00	39.92	C
ATOM	623	C4'	U	A	32	38.297	-23.242	112.664	1.00	39.55	C
ATOM	624	O4'	U	A	32	39.662	-22.800	112.834	1.00	39.60	O
ATOM	625	C3'	U	A	32	38.085	-23.299	111.147	1.00	39.09	C
ATOM	626	O3'	U	A	32	36.703	-23.130	110.760	1.00	38.94	O
ATOM	627	C2'	U	A	32	39.030	-22.207	110.619	1.00	38.85	C
ATOM	628	O2'	U	A	32	38.436	-20.924	110.596	1.00	38.72	O
ATOM	629	C1'	U	A	32	40.142	-22.187	111.663	1.00	39.19	C
ATOM	630	N1	U	A	32	41.312	-22.933	111.179	1.00	39.16	N
ATOM	631	C2	U	A	32	42.057	-22.390	110.159	1.00	38.83	C
ATOM	632	O2	U	A	32	41.802	-21.305	109.670	1.00	38.58	O
ATOM	633	N3	U	A	32	43.095	-23.149	109.713	1.00	38.82	N
ATOM	634	C4	U	A	32	43.430	-24.369	110.197	1.00	39.11	C
ATOM	635	O4	U	A	32	44.380	-24.972	109.742	1.00	39.09	O
ATOM	636	C5	U	A	32	42.607	-24.849	111.239	1.00	39.44	C
ATOM	637	C6	U	A	32	41.588	-24.149	111.692	1.00	39.45	C
ATOM	638	P	G	A	33	36.080	-23.736	109.387	1.00	38.60	P
ATOM	639	OP1	G	A	33	34.823	-23.028	109.124	1.00	38.44	O
ATOM	640	OP2	G	A	33	36.315	-25.207	109.216	1.00	38.71	O
ATOM	641	O5'	G	A	33	36.971	-23.128	108.257	1.00	38.22	O
ATOM	642	C5'	G	A	33	36.857	-21.767	107.958	1.00	38.01	C
ATOM	643	C4'	G	A	33	37.874	-21.384	106.934	1.00	37.70	C
ATOM	644	O4'	G	A	33	39.209	-21.434	107.496	1.00	37.89	O
ATOM	645	C3'	G	A	33	37.974	-22.290	105.735	1.00	37.47	C
ATOM	646	O3'	G	A	33	36.903	-22.121	104.829	1.00	37.20	O
ATOM	647	C2'	G	A	33	39.319	-21.885	105.179	1.00	37.30	C
ATOM	648	O2'	G	A	33	39.219	-20.613	104.553	1.00	37.02	O
ATOM	649	C1'	G	A	33	40.123	-21.730	106.466	1.00	37.65	C
ATOM	650	N9	G	A	33	40.818	-22.976	106.773	1.00	37.88	N
ATOM	651	C8	G	A	33	40.325	-23.990	107.507	1.00	38.17	C
ATOM	652	N7	G	A	33	41.166	-24.985	107.575	1.00	38.33	N
ATOM	653	C5	G	A	33	42.236	-24.612	106.843	1.00	38.12	C
ATOM	654	C6	G	A	33	43.393	-25.335	106.598	1.00	38.18	C
ATOM	655	O6	G	A	33	43.675	-26.457	107.029	1.00	38.45	O
ATOM	656	N1	G	A	33	44.235	-24.580	105.782	1.00	37.91	N
ATOM	657	C2	G	A	33	43.964	-23.313	105.298	1.00	37.63	C
ATOM	658	N2	G	A	33	44.888	-22.719	104.520	1.00	37.41	N
ATOM	659	N3	G	A	33	42.862	-22.655	105.559	1.00	37.59	N
ATOM	660	C4	G	A	33	42.045	-23.370	106.329	1.00	37.84	C
ATOM	661	P	A	A	34	36.646	-23.177	103.639	1.00	37.00	P
ATOM	662	OP1	A	A	34	35.590	-22.571	102.759	1.00	36.72	O
ATOM	663	OP2	A	A	34	36.508	-24.519	104.245	1.00	37.30	O
ATOM	664	O5'	A	A	34	38.001	-23.166	102.805	1.00	36.80	O
ATOM	665	C5'	A	A	34	38.008	-22.847	101.427	1.00	36.44	C
ATOM	666	C4'	A	A	34	37.963	-21.362	101.179	1.00	36.24	C
ATOM	667	O4'	A	A	34	39.085	-20.709	101.809	1.00	36.34	O
ATOM	668	C3'	A	A	34	38.063	-20.966	99.716	1.00	35.86	C
ATOM	669	O3'	A	A	34	36.802	-21.026	99.076	1.00	35.72	O
ATOM	670	C2'	A	A	34	38.649	-19.560	99.773	1.00	35.76	C
ATOM	671	O2'	A	A	34	37.651	-18.555	99.940	1.00	35.71	O
ATOM	672	C1'	A	A	34	39.496	-19.611	101.039	1.00	36.07	C
ATOM	673	N9	A	A	34	40.909	-19.758	100.720	1.00	36.04	N
ATOM	674	C8	A	A	34	41.805	-20.758	101.022	1.00	36.22	C
ATOM	675	N7	A	A	34	43.021	-20.556	100.574	1.00	36.13	N
ATOM	676	C5	A	A	34	42.885	-19.343	99.935	1.00	35.88	C
ATOM	677	C6	A	A	34	43.789	-18.542	99.253	1.00	35.69	C
ATOM	678	N6	A	A	34	45.072	-18.858	99.086	1.00	35.73	N
ATOM	679	N1	A	A	34	43.333	-17.381	98.739	1.00	35.47	N
ATOM	680	C2	A	A	34	42.059	-17.054	98.914	1.00	35.45	C
ATOM	681	N3	A	A	34	41.114	-17.729	99.549	1.00	35.62	N
ATOM	682	C4	A	A	34	41.607	-18.857	100.024	1.00	35.82	C
ATOM	683	P	A	A	35	36.497	-22.131	97.971	1.00	35.58	P
ATOM	684	OP1	A	A	35	35.088	-22.461	98.126	1.00	35.65	O
ATOM	685	OP2	A	A	35	37.497	-23.193	97.990	1.00	35.69	O
ATOM	686	O5'	A	A	35	36.830	-21.427	96.597	1.00	35.22	O
ATOM	687	C5'	A	A	35	36.073	-20.333	96.119	1.00	35.03	C
ATOM	688	C4'	A	A	35	36.941	-19.180	95.675	1.00	34.84	C
ATOM	689	O4'	A	A	35	37.911	-18.844	96.699	1.00	35.03	O
ATOM	690	C3'	A	A	35	37.807	-19.385	94.456	1.00	34.62	C
ATOM	691	O3'	A	A	35	37.103	-19.343	93.252	1.00	34.38	O
ATOM	692	C2'	A	A	35	38.786	-18.244	94.599	1.00	34.56	C
ATOM	693	O2'	A	A	35	38.102	-17.029	94.377	1.00	34.43	O
ATOM	694	C1'	A	A	35	39.082	-18.325	96.080	1.00	34.87	C
ATOM	695	N9	A	A	35	40.214	-19.239	96.333	1.00	35.00	N
ATOM	696	C8	A	A	35	40.159	-20.506	96.873	1.00	35.22	C
ATOM	697	N7	A	A	35	41.330	-21.084	96.978	1.00	35.32	N
ATOM	698	C5	A	A	35	42.198	-20.140	96.478	1.00	35.15	C
ATOM	699	C6	A	A	35	43.568	-20.174	96.339	1.00	35.16	C
ATOM	700	N6	A	A	35	44.269	-21.240	96.717	1.00	35.37	N
ATOM	701	N1	A	A	35	44.163	-19.082	95.801	1.00	34.98	N
ATOM	702	C2	A	A	35	43.410	-18.032	95.461	1.00	34.81	C
ATOM	703	N3	A	A	35	42.091	-17.890	95.557	1.00	34.78	N
ATOM	704	C4	A	A	35	41.542	-18.995	96.073	1.00	34.95	C
ATOM	705	P	C	A	36	37.675	-20.131	91.997	1.00	34.22	P
ATOM	706	OP1	C	A	36	36.527	-20.133	91.053	1.00	34.06	O
ATOM	707	OP2	C	A	36	38.289	-21.386	92.466	1.00	34.42	O
ATOM	708	O5'	C	A	36	38.777	-19.150	91.398	1.00	34.03	O
ATOM	709	C5'	C	A	36	38.504	-17.761	91.318	1.00	33.91	C
ATOM	710	C4'	C	A	36	39.738	-16.955	91.009	1.00	33.81	C
ATOM	711	O4'	C	A	36	40.648	-16.860	92.149	1.00	34.02	O
ATOM	712	C3'	C	A	36	40.592	-17.514	89.905	1.00	33.66	C
ATOM	713	O3'	C	A	36	40.035	-17.226	88.660	1.00	33.43	O
ATOM	714	C2'	C	A	36	41.944	-16.847	90.164	1.00	33.68	C
ATOM	715	O2'	C	A	36	41.962	-15.499	89.728	1.00	33.53	O
ATOM	716	C1'	C	A	36	41.992	-16.875	91.692	1.00	33.96	C
ATOM	717	N1	C	A	36	42.653	-18.116	92.178	1.00	34.15	N
ATOM	718	C2	C	A	36	44.029	-18.303	92.048	1.00	34.17	C
ATOM	719	O2	C	A	36	44.742	-17.419	91.545	1.00	34.04	O
ATOM	720	N3	C	A	36	44.580	-19.449	92.488	1.00	34.37	N
ATOM	721	C4	C	A	36	43.815	-20.394	93.019	1.00	34.52	C
ATOM	722	N4	C	A	36	44.391	-21.529	93.433	1.00	34.73	N
ATOM	723	C5	C	A	36	42.424	-20.239	93.169	1.00	34.50	C
ATOM	724	C6	C	A	36	41.902	-19.101	92.728	1.00	34.31	C
ATOM	725	P	U	A	37	40.252	-18.214	87.446	1.00	33.31	P
ATOM	726	OP1	U	A	37	40.474	-17.254	86.349	1.00	33.08	O
ATOM	727	OP2	U	A	37	39.189	-19.197	87.302	1.00	33.36	O
ATOM	728	O5'	U	A	37	41.572	-19.020	87.807	1.00	33.45	O
ATOM	729	C5'	U	A	37	42.853	-18.555	87.399	1.00	33.37	C
ATOM	730	C4'	U	A	37	43.917	-19.578	87.664	1.00	33.52	C
ATOM	731	O4'	U	A	37	43.869	-19.982	89.051	1.00	33.78	O
ATOM	732	C3'	U	A	37	43.759	-20.879	86.918	1.00	33.52	C
ATOM	733	O3'	U	A	37	44.200	-20.802	85.590	1.00	33.32	O
ATOM	734	C2'	U	A	37	44.562	-21.833	87.767	1.00	33.76	C
ATOM	735	O2'	U	A	37	45.948	-21.608	87.579	1.00	33.76	O
ATOM	736	C1'	U	A	37	44.199	-21.347	89.159	1.00	33.93	C
ATOM	737	N1	U	A	37	43.042	-22.079	89.709	1.00	34.06	N
ATOM	738	C2	U	A	37	43.287	-23.337	90.213	1.00	34.29	C
ATOM	739	O2	U	A	37	44.388	-23.831	90.192	1.00	34.37	O
ATOM	740	N3	U	A	37	42.220	-24.023	90.734	1.00	34.43	N
ATOM	741	C4	U	A	37	40.923	-23.573	90.797	1.00	34.37	C
ATOM	742	O4	U	A	37	40.048	-24.284	91.290	1.00	34.52	O
ATOM	743	C5	U	A	37	40.755	-22.250	90.259	1.00	34.13	C
ATOM	744	C6	U	A	37	41.782	-21.555	89.743	1.00	33.99	C
ATOM	745	P	U	A	38	43.372	-21.580	84.475	1.00	33.22	P
ATOM	746	OP1	U	A	38	43.954	-21.238	83.159	1.00	33.03	O
ATOM	747	OP2	U	A	38	41.939	-21.307	84.725	1.00	33.20	O
ATOM	748	O5'	U	A	38	43.752	-23.084	84.769	1.00	33.43	O
ATOM	749	C5'	U	A	38	45.112	-23.473	84.738	1.00	33.51	C
ATOM	750	C4'	U	A	38	45.230	-24.949	84.945	1.00	33.72	C
ATOM	751	O4'	U	A	38	44.953	-25.256	86.333	1.00	33.94	O
ATOM	752	C3'	U	A	38	44.224	-25.771	84.181	1.00	33.69	C
ATOM	753	O3'	U	A	38	44.662	-26.042	82.880	1.00	33.56	O
ATOM	754	C2'	U	A	38	44.123	-27.020	85.019	1.00	33.96	C
ATOM	755	O2'	U	A	38	45.252	-27.839	84.777	1.00	34.08	O
ATOM	756	C1'	U	A	38	44.224	-26.448	86.425	1.00	34.09	C
ATOM	757	N1	U	A	38	42.891	-26.140	86.983	1.00	34.10	N
ATOM	758	C2	U	A	38	42.224	-27.219	87.500	1.00	34.31	C
ATOM	759	O2	U	A	38	42.724	-28.337	87.491	1.00	34.48	O
ATOM	760	N3	U	A	38	40.969	-26.915	87.997	1.00	34.32	N
ATOM	761	C4	U	A	38	40.343	-25.686	88.029	1.00	34.16	C
ATOM	762	O4	U	A	38	39.228	-25.602	88.518	1.00	34.22	O
ATOM	763	C5	U	A	38	41.093	-24.614	87.464	1.00	33.95	C
ATOM	764	C6	U	A	38	42.307	-24.880	86.973	1.00	33.93	C
ATOM	765	P	A	A	39	43.617	-26.024	81.676	1.00	33.39	P
ATOM	766	OP1	A	A	39	44.381	-26.209	80.412	1.00	33.29	O
ATOM	767	OP2	A	A	39	42.754	-24.824	81.825	1.00	33.24	O
ATOM	768	O5'	A	A	39	42.669	-27.261	82.002	1.00	33.58	O
ATOM	769	C5'	A	A	39	43.153	-28.579	81.848	1.00	33.76	C
ATOM	770	C4'	A	A	39	42.338	-29.570	82.620	1.00	33.99	C
ATOM	771	O4'	A	A	39	41.935	-29.003	83.864	1.00	34.05	O
ATOM	772	C3'	A	A	39	41.058	-29.996	81.973	1.00	33.97	C
ATOM	773	O3'	A	A	39	41.323	-31.037	81.075	1.00	34.04	O
ATOM	774	C2'	A	A	39	40.218	-30.454	83.146	1.00	34.17	C
ATOM	775	O2'	A	A	39	40.497	-31.817	83.456	1.00	34.44	O
ATOM	776	C1'	A	A	39	40.728	-29.560	84.276	1.00	34.18	C
ATOM	777	N9	A	A	39	39.802	-28.464	84.612	1.00	34.05	N
ATOM	778	C8	A	A	39	39.838	-27.146	84.190	1.00	33.80	C
ATOM	779	N7	A	A	39	38.874	-26.400	84.671	1.00	33.77	N
ATOM	780	C5	A	A	39	38.172	-27.304	85.450	1.00	33.99	C
ATOM	781	C6	A	A	39	37.030	-27.137	86.219	1.00	34.09	C
ATOM	782	N6	A	A	39	36.454	-25.947	86.261	1.00	33.94	N
ATOM	783	N1	A	A	39	36.532	-28.203	86.918	1.00	34.34	N
ATOM	784	C2	A	A	39	37.189	-29.357	86.808	1.00	34.49	C
ATOM	785	N3	A	A	39	38.296	-29.632	86.102	1.00	34.42	N
ATOM	786	C4	A	A	39	38.730	-28.560	85.442	1.00	34.17	C
ATOM	787	P	A	A	40	40.243	-31.428	79.997	1.00	33.98	P
ATOM	788	OP1	A	A	40	39.130	-32.024	80.718	1.00	34.16	O
ATOM	789	OP2	A	A	40	40.862	-32.138	78.853	1.00	34.00	O
ATOM	790	O5'	A	A	40	39.760	-30.009	79.530	1.00	33.70	O
ATOM	791	C5'	A	A	40	40.331	-29.412	78.386	1.00	33.50	C
ATOM	792	C4'	A	A	40	40.749	-28.011	78.681	1.00	33.31	C
ATOM	793	O4'	A	A	40	41.632	-27.578	77.640	1.00	33.16	O
ATOM	794	C3'	A	A	40	39.626	-26.986	78.758	1.00	33.18	C
ATOM	795	O3'	A	A	40	39.744	-26.229	79.939	1.00	33.19	O
ATOM	796	C2'	A	A	40	39.895	-26.042	77.596	1.00	32.94	C
ATOM	797	O2'	A	A	40	39.679	-24.695	77.933	1.00	32.80	O
ATOM	798	C1'	A	A	40	41.363	-26.249	77.329	1.00	32.95	C
ATOM	799	N9	A	A	40	41.780	-25.965	75.959	1.00	32.80	N
ATOM	800	C8	A	A	40	42.672	-25.005	75.631	1.00	32.65	C
ATOM	801	N7	A	A	40	42.906	-24.889	74.377	1.00	32.54	N
ATOM	802	C5	A	A	40	42.115	-25.838	73.806	1.00	32.62	C
ATOM	803	C6	A	A	40	41.926	-26.227	72.467	1.00	32.59	C
ATOM	804	N6	A	A	40	42.532	-25.674	71.388	1.00	32.46	N
ATOM	805	N1	A	A	40	41.069	-27.234	72.261	1.00	32.72	N
ATOM	806	C2	A	A	40	40.459	-27.782	73.286	1.00	32.86	C
ATOM	807	N3	A	A	40	40.580	-27.503	74.570	1.00	32.90	N
ATOM	808	C4	A	A	40	41.420	-26.507	74.773	1.00	32.78	C
ATOM	809	P	G	A	41	38.598	-26.252	81.057	1.00	33.77	P
ATOM	810	OP1	G	A	41	39.003	-25.222	82.087	1.00	33.66	O
ATOM	811	OP2	G	A	41	38.356	-27.685	81.344	1.00	34.16	O
ATOM	812	O5'	G	A	41	37.255	-25.822	80.308	1.00	33.48	O
ATOM	813	C5'	G	A	41	36.973	-24.480	79.939	1.00	33.11	C
ATOM	814	C4'	G	A	41	35.492	-24.305	79.874	1.00	33.00	C
ATOM	815	O4'	G	A	41	34.947	-25.323	78.994	1.00	33.09	O
ATOM	816	C3'	G	A	41	34.788	-24.553	81.196	1.00	33.18	C
ATOM	817	O3'	G	A	41	34.807	-23.426	82.050	1.00	33.14	O
ATOM	818	C2'	G	A	41	33.387	-24.992	80.756	1.00	33.23	C
ATOM	819	O2'	G	A	41	32.553	-23.899	80.382	1.00	33.10	O
ATOM	820	C1'	G	A	41	33.709	-25.801	79.502	1.00	33.20	C
ATOM	821	N9	G	A	41	33.796	-27.251	79.798	1.00	33.54	N
ATOM	822	C8	G	A	41	34.804	-28.144	79.553	1.00	33.81	C
ATOM	823	N7	G	A	41	34.543	-29.354	79.966	1.00	34.14	N
ATOM	824	C5	G	A	41	33.286	-29.239	80.521	1.00	34.08	C
ATOM	825	C6	G	A	41	32.456	-30.202	81.121	1.00	34.34	C
ATOM	826	O6	G	A	41	32.657	-31.395	81.304	1.00	34.69	O
ATOM	827	N1	G	A	41	31.245	-29.687	81.530	1.00	34.18	N
ATOM	828	C2	G	A	41	30.872	-28.384	81.386	1.00	33.86	C
ATOM	829	N2	G	A	41	29.634	-28.064	81.843	1.00	33.92	N
ATOM	830	N3	G	A	41	31.652	-27.483	80.828	1.00	33.64	N
ATOM	831	C4	G	A	41	32.821	-27.967	80.426	1.00	33.73	C
ATOM	832	P	C	A	42	35.407	-23.485	83.544	1.00	33.31	P
ATOM	833	OP1	C	A	42	35.331	-22.035	83.937	1.00	33.20	O
ATOM	834	OP2	C	A	42	36.712	-24.207	83.626	1.00	33.38	O
ATOM	835	O5'	C	A	42	34.343	-24.327	84.365	1.00	33.53	O
ATOM	836	C5'	C	A	42	33.006	-23.886	84.502	1.00	33.54	C
ATOM	837	C4'	C	A	42	32.180	-24.956	85.164	1.00	33.78	C
ATOM	838	O4'	C	A	42	32.065	-26.090	84.279	1.00	33.82	O
ATOM	839	C3'	C	A	42	32.802	-25.523	86.416	1.00	33.99	C
ATOM	840	O3'	C	A	42	32.501	-24.733	87.533	1.00	34.06	O
ATOM	841	C2'	C	A	42	32.248	-26.941	86.480	1.00	34.20	C
ATOM	842	O2'	C	A	42	30.974	-26.981	87.083	1.00	34.34	O
ATOM	843	C1'	C	A	42	32.112	-27.290	85.006	1.00	34.06	C
ATOM	844	N1	C	A	42	33.272	-28.043	84.520	1.00	34.12	N
ATOM	845	C2	C	A	42	33.460	-29.365	84.885	1.00	34.52	C
ATOM	846	O2	C	A	42	32.630	-29.911	85.610	1.00	34.73	O
ATOM	847	N3	C	A	42	34.546	-30.027	84.438	1.00	34.72	N
ATOM	848	C4	C	A	42	35.431	-29.382	83.650	1.00	34.49	C
ATOM	849	N4	C	A	42	36.516	-30.038	83.198	1.00	34.73	N
ATOM	850	C5	C	A	42	35.256	-28.016	83.269	1.00	34.07	C
ATOM	851	C6	C	A	42	34.161	-27.402	83.718	1.00	33.90	C
ATOM	852	P	A	A	43	33.286	-24.944	88.891	1.00	35.79	P
ATOM	853	OP1	A	A	43	32.771	-23.866	89.759	1.00	35.73	O
ATOM	854	OP2	A	A	43	34.748	-25.139	88.686	1.00	35.86	O
ATOM	855	O5'	A	A	43	32.677	-26.282	89.473	1.00	36.16	O
ATOM	856	C5'	A	A	43	31.718	-26.122	90.484	1.00	36.31	C
ATOM	857	C4'	A	A	43	30.993	-27.371	90.869	1.00	36.63	C
ATOM	858	O4'	A	A	43	30.046	-27.774	89.866	1.00	36.45	O
ATOM	859	C3'	A	A	43	31.819	-28.590	91.207	1.00	37.03	C
ATOM	860	O3'	A	A	43	31.437	-28.973	92.514	1.00	37.41	O
ATOM	861	C2'	A	A	43	31.351	-29.648	90.194	1.00	37.02	C
ATOM	862	O2'	A	A	43	31.275	-30.970	90.686	1.00	37.45	O
ATOM	863	C1'	A	A	43	29.969	-29.167	89.847	1.00	36.76	C
ATOM	864	N9	A	A	43	29.534	-29.595	88.524	1.00	36.59	N
ATOM	865	C8	A	A	43	30.297	-29.969	87.450	1.00	36.51	C
ATOM	866	N7	A	A	43	29.578	-30.319	86.405	1.00	36.38	N
ATOM	867	C5	A	A	43	28.279	-30.145	86.846	1.00	36.36	C
ATOM	868	C6	A	A	43	27.063	-30.332	86.235	1.00	36.27	C
ATOM	869	N6	A	A	43	26.927	-30.762	84.974	1.00	36.16	N
ATOM	870	N1	A	A	43	25.973	-30.054	86.957	1.00	36.30	N
ATOM	871	C2	A	A	43	26.092	-29.637	88.207	1.00	36.43	C
ATOM	872	N3	A	A	43	27.182	-29.425	88.891	1.00	36.54	N
ATOM	873	C4	A	A	43	28.236	-29.708	88.136	1.00	36.49	C
ATOM	874	P	U	A	44	32.532	-28.945	93.669	1.00	35.94	P
ATOM	875	OP1	U	A	44	31.770	-28.699	94.912	1.00	36.16	O
ATOM	876	OP2	U	A	44	33.750	-28.179	93.301	1.00	35.77	O
ATOM	877	O5'	U	A	44	32.985	-30.446	93.683	1.00	36.25	O
ATOM	878	C5'	U	A	44	32.071	-31.407	94.101	1.00	36.50	C
ATOM	879	C4'	U	A	44	32.689	-32.738	93.980	1.00	36.76	C
ATOM	880	O4'	U	A	44	32.676	-33.126	92.609	1.00	36.54	O
ATOM	881	C3'	U	A	44	34.145	-32.836	94.315	1.00	36.94	C
ATOM	882	O3'	U	A	44	34.448	-32.726	95.701	1.00	37.26	O
ATOM	883	C2'	U	A	44	34.460	-34.172	93.703	1.00	37.10	C
ATOM	884	O2'	U	A	44	33.833	-35.206	94.445	1.00	37.45	O
ATOM	885	C1'	U	A	44	33.709	-34.040	92.393	1.00	36.75	C
ATOM	886	N1	U	A	44	34.581	-33.530	91.331	1.00	36.48	N
ATOM	887	C2	U	A	44	35.537	-34.431	90.914	1.00	36.67	C
ATOM	888	O2	U	A	44	35.616	-35.562	91.387	1.00	37.01	O
ATOM	889	N3	U	A	44	36.400	-34.005	89.936	1.00	36.45	N
ATOM	890	C4	U	A	44	36.378	-32.807	89.310	1.00	36.07	C
ATOM	891	O4	U	A	44	37.201	-32.620	88.429	1.00	35.93	O
ATOM	892	C5	U	A	44	35.348	-31.933	89.782	1.00	35.90	C
ATOM	893	C6	U	A	44	34.492	-32.299	90.757	1.00	36.11	C
ATOM	894	P	A	A	45	35.888	-32.171	96.212	1.00	36.55	P
ATOM	895	OP1	A	A	45	35.996	-32.834	97.526	1.00	36.93	O
ATOM	896	OP2	A	A	45	36.014	-30.685	96.122	1.00	36.29	O
ATOM	897	O5'	A	A	45	36.946	-32.723	95.155	1.00	36.43	O
ATOM	898	C5'	A	A	45	37.636	-33.937	95.329	1.00	36.68	C
ATOM	899	C4'	A	A	45	38.593	-34.106	94.194	1.00	36.50	C
ATOM	900	O4'	A	A	45	37.891	-33.767	92.974	1.00	36.21	O
ATOM	901	C3'	A	A	45	39.788	-33.164	94.185	1.00	36.35	C
ATOM	902	O3'	A	A	45	40.844	-33.573	95.012	1.00	36.60	O
ATOM	903	C2'	A	A	45	40.156	-33.110	92.715	1.00	36.07	C
ATOM	904	O2'	A	A	45	40.855	-34.271	92.314	1.00	36.22	O
ATOM	905	C1'	A	A	45	38.768	-33.115	92.077	1.00	35.94	C
ATOM	906	N9	A	A	45	38.317	-31.727	91.893	1.00	35.67	N
ATOM	907	C8	A	A	45	37.497	-30.920	92.646	1.00	35.67	C
ATOM	908	N7	A	A	45	37.416	-29.688	92.186	1.00	35.39	N
ATOM	909	C5	A	A	45	38.252	-29.716	91.075	1.00	35.20	C
ATOM	910	C6	A	A	45	38.621	-28.769	90.125	1.00	34.90	C
ATOM	911	N6	A	A	45	38.161	-27.520	90.119	1.00	34.72	N
ATOM	912	N1	A	A	45	39.487	-29.130	89.167	1.00	34.81	N
ATOM	913	C2	A	A	45	39.961	-30.365	89.165	1.00	35.00	C
ATOM	914	N3	A	A	45	39.692	-31.346	89.998	1.00	35.29	N
ATOM	915	C4	A	A	45	38.821	-30.945	90.914	1.00	35.37	C
ATOM	916	P	U	A	46	41.788	-32.465	95.649	1.00	36.55	P
ATOM	917	OP1	U	A	46	42.941	-33.206	96.223	1.00	36.83	O
ATOM	918	OP2	U	A	46	40.998	-31.519	96.475	1.00	36.54	O
ATOM	919	O5'	U	A	46	42.315	-31.683	94.374	1.00	36.18	O
ATOM	920	C5'	U	A	46	43.493	-32.104	93.705	1.00	36.16	C
ATOM	921	C4'	U	A	46	43.888	-31.074	92.710	1.00	35.81	C
ATOM	922	O4'	U	A	46	42.673	-30.594	92.116	1.00	35.59	O
ATOM	923	C3'	U	A	46	44.508	-29.829	93.300	1.00	35.75	C
ATOM	924	O3'	U	A	46	45.884	-29.954	93.537	1.00	35.87	O
ATOM	925	C2'	U	A	46	44.151	-28.744	92.294	1.00	35.38	C
ATOM	926	O2'	U	A	46	45.038	-28.748	91.189	1.00	35.22	O
ATOM	927	C1'	U	A	46	42.792	-29.223	91.809	1.00	35.33	C
ATOM	928	N1	U	A	46	41.658	-28.512	92.411	1.00	35.30	N
ATOM	929	C2	U	A	46	41.424	-27.294	91.872	1.00	35.03	C
ATOM	930	O2	U	A	46	42.150	-26.841	91.012	1.00	34.83	O
ATOM	931	N3	U	A	46	40.338	-26.661	92.405	1.00	35.02	N
ATOM	932	C4	U	A	46	39.490	-27.131	93.389	1.00	35.25	C
ATOM	933	O4	U	A	46	38.542	-26.446	93.768	1.00	35.23	O
ATOM	934	C5	U	A	46	39.822	-28.415	93.887	1.00	35.53	C
ATOM	935	C6	U	A	46	40.867	-29.057	93.378	1.00	35.54	C
ATOM	936	P	C	A	47	46.425	-29.673	95.016	1.00	36.15	P
ATOM	937	OP1	C	A	47	47.804	-30.244	95.069	1.00	36.33	O
ATOM	938	OP2	C	A	47	45.402	-30.156	95.992	1.00	36.38	O
ATOM	939	O5'	C	A	47	46.541	-28.091	95.052	1.00	35.93	O
ATOM	940	C5'	C	A	47	47.631	-27.464	94.400	1.00	35.77	C
ATOM	941	C4'	C	A	47	47.218	-26.126	93.900	1.00	35.47	C
ATOM	942	O4'	C	A	47	45.860	-26.232	93.464	1.00	35.33	O
ATOM	943	C3'	C	A	47	47.151	-25.051	94.946	1.00	35.54	C
ATOM	944	O3'	C	A	47	48.413	-24.509	95.265	1.00	35.61	O
ATOM	945	C2'	C	A	47	46.146	-24.072	94.357	1.00	35.25	C
ATOM	946	O2'	C	A	47	46.721	-23.321	93.307	1.00	34.99	O
ATOM	947	C1'	C	A	47	45.183	-25.021	93.692	1.00	35.19	C
ATOM	948	N1	C	A	47	43.981	-25.309	94.479	1.00	35.33	N
ATOM	949	C2	C	A	47	42.856	-24.514	94.231	1.00	35.15	C
ATOM	950	O2	C	A	47	42.960	-23.583	93.407	1.00	34.89	O
ATOM	951	N3	C	A	47	41.711	-24.787	94.903	1.00	35.29	N
ATOM	952	C4	C	A	47	41.693	-25.810	95.756	1.00	35.58	C
ATOM	953	N4	C	A	47	40.564	-26.057	96.405	1.00	35.72	N
ATOM	954	C5	C	A	47	42.832	-26.618	96.004	1.00	35.77	C
ATOM	955	C6	C	A	47	43.956	-26.357	95.340	1.00	35.64	C
ATOM	956	P	A	A	48	48.884	-24.554	96.793	1.00	35.97	P
ATOM	957	OP1	A	A	48	47.868	-23.747	97.503	1.00	35.97	O
ATOM	958	OP2	A	A	48	50.335	-24.307	96.944	1.00	36.08	O
ATOM	959	O5'	A	A	48	48.611	-26.035	97.246	1.00	36.24	O
ATOM	960	C5'	A	A	48	49.082	-26.460	98.492	1.00	36.60	C
ATOM	961	C4'	A	A	48	47.968	-26.947	99.361	1.00	36.80	C
ATOM	962	O4'	A	A	48	46.931	-25.937	99.475	1.00	36.63	O
ATOM	963	C3'	A	A	48	47.277	-28.197	98.845	1.00	36.81	C
ATOM	964	O3'	A	A	48	47.027	-29.065	99.932	1.00	37.17	O
ATOM	965	C2'	A	A	48	45.970	-27.656	98.288	1.00	36.53	C
ATOM	966	O2'	A	A	48	44.919	-28.581	98.211	1.00	36.59	O
ATOM	967	C1'	A	A	48	45.684	-26.570	99.288	1.00	36.60	C
ATOM	968	N9	A	A	48	44.626	-25.629	98.894	1.00	36.34	N
ATOM	969	C8	A	A	48	44.645	-24.525	98.088	1.00	36.03	C
ATOM	970	N7	A	A	48	43.481	-23.939	97.975	1.00	35.89	N
ATOM	971	C5	A	A	48	42.637	-24.702	98.745	1.00	36.12	C
ATOM	972	C6	A	A	48	41.274	-24.591	99.019	1.00	36.13	C
ATOM	973	N6	A	A	48	40.448	-23.656	98.565	1.00	35.90	N
ATOM	974	N1	A	A	48	40.769	-25.517	99.817	1.00	36.41	N
ATOM	975	C2	A	A	48	41.589	-26.457	100.312	1.00	36.66	C
ATOM	976	N3	A	A	48	42.875	-26.667	100.126	1.00	36.68	N
ATOM	977	C4	A	A	48	43.334	-25.736	99.313	1.00	36.40	C
ATOM	978	P	A	A	49	47.910	-30.401	100.038	1.00	37.45	P
ATOM	979	OP1	A	A	49	49.340	-30.080	99.817	1.00	37.45	O
ATOM	980	OP2	A	A	49	47.285	-31.465	99.173	1.00	37.38	O
ATOM	981	O5'	A	A	49	47.871	-30.739	101.591	1.00	37.88	O
ATOM	982	C5'	A	A	49	48.009	-29.702	102.554	1.00	37.97	C
ATOM	983	C4'	A	A	49	46.669	-29.204	103.028	1.00	37.93	C
ATOM	984	O4'	A	A	49	45.817	-30.317	103.300	1.00	38.11	O
ATOM	985	C3'	A	A	49	46.648	-28.417	104.314	1.00	38.14	C
ATOM	986	O3'	A	A	49	46.966	-27.081	104.076	1.00	37.92	O
ATOM	987	C2'	A	A	49	45.216	-28.593	104.798	1.00	38.21	C
ATOM	988	O2'	A	A	49	44.325	-27.693	104.165	1.00	37.88	O
ATOM	989	C1'	A	A	49	44.877	-29.971	104.278	1.00	38.26	C
ATOM	990	N9	A	A	49	44.926	-30.983	105.307	1.00	38.69	N
ATOM	991	C8	A	A	49	45.885	-31.920	105.360	1.00	38.91	C
ATOM	992	N7	A	A	49	45.692	-32.756	106.346	1.00	39.31	N
ATOM	993	C5	A	A	49	44.542	-32.308	106.932	1.00	39.33	C
ATOM	994	C6	A	A	49	43.886	-32.804	108.021	1.00	39.68	C
ATOM	995	N6	A	A	49	44.348	-33.870	108.663	1.00	40.07	N
ATOM	996	N1	A	A	49	42.771	-32.154	108.386	1.00	39.62	N
ATOM	997	C2	A	A	49	42.377	-31.082	107.674	1.00	39.23	C
ATOM	998	N3	A	A	49	42.942	-30.534	106.603	1.00	38.88	N
ATOM	999	C4	A	A	49	44.037	-31.213	106.297	1.00	38.95	C
ATOM	1000	P	U	A	50	47.679	-26.210	105.185	1.00	38.15	P
ATOM	1001	OP1	U	A	50	48.873	-26.981	105.622	1.00	38.45	O
ATOM	1002	OP2	U	A	50	46.619	-25.819	106.117	1.00	38.28	O
ATOM	1003	O5'	U	A	50	48.257	-24.972	104.363	1.00	37.82	O
ATOM	1004	C5'	U	A	50	49.413	-25.124	103.545	1.00	37.70	C
ATOM	1005	C4'	U	A	50	49.476	-24.097	102.445	1.00	37.30	C
ATOM	1006	O4'	U	A	50	48.559	-24.483	101.409	1.00	37.02	O
ATOM	1007	C3'	U	A	50	49.048	-22.684	102.798	1.00	37.21	C
ATOM	1008	O3'	U	A	50	50.064	-21.904	103.390	1.00	37.36	O
ATOM	1009	C2'	U	A	50	48.632	-22.134	101.462	1.00	36.79	C
ATOM	1010	O2'	U	A	50	49.792	-21.827	100.711	1.00	36.65	O
ATOM	1011	C1'	U	A	50	47.973	-23.352	100.837	1.00	36.71	C
ATOM	1012	N1	U	A	50	46.529	-23.419	101.107	1.00	36.70	N
ATOM	1013	C2	U	A	50	45.680	-22.451	100.600	1.00	36.43	C
ATOM	1014	O2	U	A	50	46.091	-21.524	99.930	1.00	36.20	O
ATOM	1015	N3	U	A	50	44.336	-22.593	100.906	1.00	36.46	N
ATOM	1016	C4	U	A	50	43.762	-23.609	101.649	1.00	36.72	C
ATOM	1017	O4	U	A	50	42.560	-23.650	101.857	1.00	36.73	O
ATOM	1018	C5	U	A	50	44.697	-24.567	102.122	1.00	36.98	C
ATOM	1019	C6	U	A	50	46.006	-24.435	101.848	1.00	36.97	C
ATOM	1020	P	A	A	51	49.663	-20.781	104.454	1.00	37.51	P
ATOM	1021	OP1	A	A	51	50.871	-20.402	105.163	1.00	37.76	O
ATOM	1022	OP2	A	A	51	48.517	-21.224	105.276	1.00	37.69	O
ATOM	1023	O5'	A	A	51	49.043	-19.616	103.590	1.00	37.13	O
ATOM	1024	C5'	A	A	51	49.838	-18.765	102.808	1.00	36.92	C
ATOM	1025	C4'	A	A	51	48.999	-17.637	102.300	1.00	36.65	C
ATOM	1026	O4'	A	A	51	47.867	-18.204	101.603	1.00	36.43	O
ATOM	1027	C3'	A	A	51	48.368	-16.789	103.372	1.00	36.83	C
ATOM	1028	O3'	A	A	51	49.228	-15.801	103.883	1.00	36.96	O
ATOM	1029	C2'	A	A	51	47.150	-16.224	102.673	1.00	36.54	C
ATOM	1030	O2'	A	A	51	47.511	-15.134	101.835	1.00	36.28	O
ATOM	1031	C1'	A	A	51	46.723	-17.412	101.812	1.00	36.36	C
ATOM	1032	N9	A	A	51	45.679	-18.228	102.479	1.00	36.53	N
ATOM	1033	C8	A	A	51	45.806	-19.430	103.134	1.00	36.80	C
ATOM	1034	N7	A	A	51	44.697	-19.920	103.624	1.00	36.91	N
ATOM	1035	C5	A	A	51	43.776	-18.963	103.289	1.00	36.70	C
ATOM	1036	C6	A	A	51	42.413	-18.872	103.538	1.00	36.71	C
ATOM	1037	N6	A	A	51	41.748	-19.795	104.209	1.00	36.93	N
ATOM	1038	N1	A	A	51	41.751	-17.792	103.058	1.00	36.49	N
ATOM	1039	C2	A	A	51	42.415	-16.847	102.377	1.00	36.28	C
ATOM	1040	N3	A	A	51	43.710	-16.837	102.085	1.00	36.25	N
ATOM	1041	C4	A	A	51	44.345	-17.921	102.583	1.00	36.47	C
ATOM	1042	P	A	A	52	49.271	-15.541	105.469	1.00	37.39	P
ATOM	1043	OP1	A	A	52	50.265	-14.462	105.577	1.00	37.44	O
ATOM	1044	OP2	A	A	52	49.308	-16.809	106.272	1.00	37.69	O
ATOM	1045	O5'	A	A	52	47.865	-14.905	105.816	1.00	37.35	O
ATOM	1046	C5'	A	A	52	47.637	-13.570	105.448	1.00	37.18	C
ATOM	1047	C4'	A	A	52	46.187	-13.243	105.309	1.00	37.04	C
ATOM	1048	O4'	A	A	52	45.509	-14.225	104.496	1.00	36.82	O
ATOM	1049	C3'	A	A	52	45.414	-13.272	106.588	1.00	37.36	C
ATOM	1050	O3'	A	A	52	45.678	-12.189	107.411	1.00	37.57	O
ATOM	1051	C2'	A	A	52	43.994	-13.400	106.096	1.00	37.15	C
ATOM	1052	O2'	A	A	52	43.554	-12.207	105.465	1.00	36.92	O
ATOM	1053	C1'	A	A	52	44.207	-14.433	105.010	1.00	36.91	C
ATOM	1054	N9	A	A	52	44.160	-15.791	105.574	1.00	37.12	N
ATOM	1055	C8	A	A	52	45.177	-16.703	105.572	1.00	37.22	C
ATOM	1056	N7	A	A	52	44.849	-17.833	106.132	1.00	37.43	N
ATOM	1057	C5	A	A	52	43.530	-17.650	106.530	1.00	37.47	C
ATOM	1058	C6	A	A	52	42.635	-18.497	107.168	1.00	37.67	C
ATOM	1059	N6	A	A	52	42.927	-19.748	107.543	1.00	37.88	N
ATOM	1060	N1	A	A	52	41.420	-18.001	107.412	1.00	37.66	N
ATOM	1061	C2	A	A	52	41.142	-16.752	107.023	1.00	37.46	C
ATOM	1062	N3	A	A	52	41.887	-15.867	106.409	1.00	37.27	N
ATOM	1063	C4	A	A	52	43.089	-16.395	106.197	1.00	37.28	C
ATOM	1064	P	G	A	53	46.114	-12.581	108.877	1.00	38.03	P
ATOM	1065	OP1	G	A	53	46.696	-11.449	109.652	1.00	38.27	O
ATOM	1066	OP2	G	A	53	46.914	-13.810	108.681	1.00	38.07	O
ATOM	1067	O5'	G	A	53	44.723	-13.006	109.511	1.00	38.16	O
ATOM	1068	C5'	G	A	53	43.802	-12.020	109.907	1.00	38.20	C
ATOM	1069	C4'	G	A	53	42.623	-12.646	110.583	1.00	38.37	C
ATOM	1070	O4'	G	A	53	42.184	-13.759	109.775	1.00	38.15	O
ATOM	1071	C3'	G	A	53	42.874	-13.269	111.953	1.00	38.83	C
ATOM	1072	O3'	G	A	53	42.886	-12.362	113.049	1.00	39.15	O
ATOM	1073	C2'	G	A	53	41.760	-14.278	112.042	1.00	38.84	C
ATOM	1074	O2'	G	A	53	40.534	-13.586	112.289	1.00	38.85	O
ATOM	1075	C1'	G	A	53	41.756	-14.804	110.611	1.00	38.42	C
ATOM	1076	N9	G	A	53	42.692	-15.913	110.417	1.00	38.46	N
ATOM	1077	C8	G	A	53	43.604	-15.936	109.405	1.00	38.20	C
ATOM	1078	N7	G	A	53	44.296	-17.035	109.423	1.00	38.30	N
ATOM	1079	C5	G	A	53	43.808	-17.795	110.497	1.00	38.64	C
ATOM	1080	C6	G	A	53	44.171	-19.097	110.992	1.00	38.90	C
ATOM	1081	O6	G	A	53	45.030	-19.932	110.646	1.00	38.91	O
ATOM	1082	N1	G	A	53	43.374	-19.439	112.046	1.00	39.21	N
ATOM	1083	C2	G	A	53	42.398	-18.662	112.573	1.00	39.27	C
ATOM	1084	N2	G	A	53	41.785	-19.224	113.611	1.00	39.87	N
ATOM	1085	N3	G	A	53	42.056	-17.462	112.154	1.00	39.05	N
ATOM	1086	C4	G	A	53	42.797	-17.094	111.113	1.00	38.74	C
ATOM	1087	P	C	A	54	44.134	-12.441	114.039	1.00	39.53	P
ATOM	1088	OP1	C	A	54	44.715	-11.079	114.238	1.00	39.60	O
ATOM	1089	OP2	C	A	54	44.914	-13.497	113.377	1.00	39.39	O
ATOM	1090	O5'	C	A	54	43.631	-13.157	115.367	1.00	39.97	O
ATOM	1091	C5'	C	A	54	42.270	-13.472	115.555	1.00	39.97	C
ATOM	1092	C4'	C	A	54	42.101	-14.745	116.351	1.00	40.28	C
ATOM	1093	O4'	C	A	54	42.000	-15.882	115.471	1.00	40.03	O
ATOM	1094	C3'	C	A	54	43.221	-15.123	117.293	1.00	40.67	C
ATOM	1095	O3'	C	A	54	43.138	-14.418	118.502	1.00	41.06	O
ATOM	1096	C2'	C	A	54	42.988	-16.608	117.480	1.00	40.80	C
ATOM	1097	O2'	C	A	54	41.883	-16.842	118.328	1.00	41.05	O
ATOM	1098	C1'	C	A	54	42.570	-17.012	116.083	1.00	40.32	C
ATOM	1099	N1	C	A	54	43.739	-17.422	115.303	1.00	40.14	N
ATOM	1100	C2	C	A	54	44.243	-18.645	115.643	1.00	40.36	C
ATOM	1101	O2	C	A	54	43.672	-19.256	116.524	1.00	40.67	O
ATOM	1102	N3	C	A	54	45.313	-19.129	115.014	1.00	40.25	N
ATOM	1103	C4	C	A	54	45.861	-18.390	114.060	1.00	39.92	C
ATOM	1104	N4	C	A	54	46.921	-18.912	113.461	1.00	39.83	N
ATOM	1105	C5	C	A	54	45.368	-17.112	113.668	1.00	39.68	C
ATOM	1106	C6	C	A	54	44.303	-16.660	114.325	1.00	39.81	C
ATOM	1107	P	G	A	55	44.431	-14.166	119.392	1.00	41.45	P
ATOM	1108	OP1	G	A	55	43.993	-13.244	120.485	1.00	41.79	O
ATOM	1109	OP2	G	A	55	45.516	-13.744	118.501	1.00	41.18	O
ATOM	1110	O5'	G	A	55	44.785	-15.603	119.951	1.00	41.73	O
ATOM	1111	C5'	G	A	55	44.197	-16.026	121.148	1.00	42.15	C
ATOM	1112	C4'	G	A	55	44.443	-17.475	121.390	1.00	42.34	C
ATOM	1113	O4'	G	A	55	44.420	-18.223	120.164	1.00	41.93	O
ATOM	1114	C3'	G	A	55	45.770	-17.844	121.956	1.00	42.66	C
ATOM	1115	O3'	G	A	55	45.897	-17.474	123.287	1.00	43.16	O
ATOM	1116	C2'	G	A	55	45.771	-19.335	121.745	1.00	42.68	C
ATOM	1117	O2'	G	A	55	44.900	-19.962	122.670	1.00	43.02	O
ATOM	1118	C1'	G	A	55	45.155	-19.412	120.354	1.00	42.13	C
ATOM	1119	N9	G	A	55	46.202	-19.453	119.345	1.00	41.84	N
ATOM	1120	C8	G	A	55	46.398	-18.459	118.464	1.00	41.47	C
ATOM	1121	N7	G	A	55	47.391	-18.702	117.675	1.00	41.28	N
ATOM	1122	C5	G	A	55	47.870	-19.924	118.082	1.00	41.55	C
ATOM	1123	C6	G	A	55	48.946	-20.647	117.546	1.00	41.51	C
ATOM	1124	O6	G	A	55	49.670	-20.305	116.581	1.00	41.20	O
ATOM	1125	N1	G	A	55	49.114	-21.846	118.246	1.00	41.87	N
ATOM	1126	C2	G	A	55	48.345	-22.275	119.293	1.00	42.22	C
ATOM	1127	N2	G	A	55	48.673	-23.465	119.807	1.00	42.55	N
ATOM	1128	N3	G	A	55	47.329	-21.591	119.785	1.00	42.26	N
ATOM	1129	C4	G	A	55	47.154	-20.420	119.129	1.00	41.90	C
ATOM	1130	P	G	A	56	47.215	-16.687	123.740	1.00	43.39	P
ATOM	1131	OP1	G	A	56	46.864	-16.227	125.119	1.00	43.88	O
ATOM	1132	OP2	G	A	56	47.593	-15.691	122.701	1.00	42.97	O
ATOM	1133	O5'	G	A	56	48.347	-17.821	123.797	1.00	43.57	O
ATOM	1134	C5'	G	A	56	48.235	-18.931	124.678	1.00	43.98	C
ATOM	1135	C4'	G	A	56	49.199	-20.036	124.329	1.00	44.01	C
ATOM	1136	O4'	G	A	56	49.006	-20.504	122.976	1.00	43.50	O
ATOM	1137	C3'	G	A	56	50.658	-19.688	124.350	1.00	44.14	C
ATOM	1138	O3'	G	A	56	51.158	-19.532	125.655	1.00	44.70	O
ATOM	1139	C2'	G	A	56	51.264	-20.848	123.574	1.00	43.99	C
ATOM	1140	O2'	G	A	56	51.309	-22.023	124.354	1.00	44.40	O
ATOM	1141	C1'	G	A	56	50.208	-21.071	122.503	1.00	43.48	C
ATOM	1142	N9	G	A	56	50.640	-20.450	121.241	1.00	42.99	N
ATOM	1143	C8	G	A	56	50.204	-19.305	120.658	1.00	42.64	C
ATOM	1144	N7	G	A	56	50.864	-19.034	119.576	1.00	42.29	N
ATOM	1145	C5	G	A	56	51.798	-20.040	119.436	1.00	42.40	C
ATOM	1146	C6	G	A	56	52.779	-20.263	118.445	1.00	42.16	C
ATOM	1147	O6	G	A	56	53.016	-19.593	117.451	1.00	41.78	O
ATOM	1148	N1	G	A	56	53.534	-21.386	118.667	1.00	42.42	N
ATOM	1149	C2	G	A	56	53.340	-22.210	119.725	1.00	42.86	C
ATOM	1150	N2	G	A	56	54.156	-23.270	119.779	1.00	43.08	N
ATOM	1151	N3	G	A	56	52.418	-22.022	120.658	1.00	43.09	N
ATOM	1152	C4	G	A	56	51.679	-20.916	120.458	1.00	42.84	C
ATOM	1153	P	A	A	57	52.371	-18.524	125.913	1.00	44.87	P
ATOM	1154	OP1	A	A	57	52.130	-17.814	127.177	1.00	45.32	O
ATOM	1155	OP2	A	A	57	52.597	-17.689	124.719	1.00	44.36	O
ATOM	1156	O5'	A	A	57	53.624	-19.492	125.995	1.00	45.11	O
ATOM	1157	C5'	A	A	57	54.521	-19.521	124.900	1.00	44.78	C
ATOM	1158	C4'	A	A	57	55.367	-20.758	124.857	1.00	44.97	C
ATOM	1159	O4'	A	A	57	55.017	-21.512	123.676	1.00	44.51	O
ATOM	1160	C3'	A	A	57	56.849	-20.493	124.706	1.00	45.08	C
ATOM	1161	O3'	A	A	57	57.485	-20.247	125.941	1.00	45.65	O
ATOM	1162	C2'	A	A	57	57.346	-21.727	123.976	1.00	44.96	C
ATOM	1163	O2'	A	A	57	57.539	-22.807	124.857	1.00	45.44	O
ATOM	1164	C1'	A	A	57	56.170	-22.033	123.067	1.00	44.47	C
ATOM	1165	N9	A	A	57	56.361	-21.322	121.808	1.00	43.94	N
ATOM	1166	C8	A	A	57	55.754	-20.196	121.355	1.00	43.59	C
ATOM	1167	N7	A	A	57	56.204	-19.807	120.197	1.00	43.18	N
ATOM	1168	C5	A	A	57	57.184	-20.715	119.892	1.00	43.26	C
ATOM	1169	C6	A	A	57	58.046	-20.830	118.808	1.00	42.99	C
ATOM	1170	N6	A	A	57	58.091	-20.011	117.754	1.00	42.54	N
ATOM	1171	N1	A	A	57	58.881	-21.865	118.845	1.00	43.21	N
ATOM	1172	C2	A	A	57	58.861	-22.710	119.892	1.00	43.68	C
ATOM	1173	N3	A	A	57	58.103	-22.709	120.981	1.00	43.99	N
ATOM	1174	C4	A	A	57	57.289	-21.655	120.888	1.00	43.74	C
ATOM	1175	P	G	A	58	58.797	-19.331	126.018	1.00	45.80	P
ATOM	1176	OP1	G	A	58	59.106	-19.241	127.454	1.00	46.45	O
ATOM	1177	OP2	G	A	58	58.668	-18.053	125.280	1.00	45.39	O
ATOM	1178	O5'	G	A	58	59.900	-20.258	125.368	1.00	45.77	O
ATOM	1179	C5'	G	A	58	60.508	-21.312	126.094	1.00	46.26	C
ATOM	1180	C4'	G	A	58	61.351	-22.137	125.170	1.00	46.08	C
ATOM	1181	O4'	G	A	58	60.637	-22.182	123.916	1.00	45.46	O
ATOM	1182	C3'	G	A	58	62.724	-21.570	124.798	1.00	46.10	C
ATOM	1183	O3'	G	A	58	63.781	-21.914	125.690	1.00	46.69	O
ATOM	1184	C2'	G	A	58	62.949	-22.114	123.396	1.00	45.62	C
ATOM	1185	O2'	G	A	58	63.370	-23.475	123.471	1.00	45.86	O
ATOM	1186	C1'	G	A	58	61.534	-22.104	122.832	1.00	45.16	C
ATOM	1187	N9	G	A	58	61.175	-20.915	122.042	1.00	44.69	N
ATOM	1188	C8	G	A	58	60.423	-19.882	122.527	1.00	44.67	C
ATOM	1189	N7	G	A	58	60.157	-18.971	121.637	1.00	44.22	N
ATOM	1190	C5	G	A	58	60.758	-19.447	120.470	1.00	43.89	C
ATOM	1191	C6	G	A	58	60.809	-18.877	119.163	1.00	43.36	C
ATOM	1192	O6	G	A	58	60.315	-17.810	118.787	1.00	43.07	O
ATOM	1193	N1	G	A	58	61.514	-19.658	118.264	1.00	43.19	N
ATOM	1194	C2	G	A	58	62.095	-20.853	118.587	1.00	43.50	C
ATOM	1195	N2	G	A	58	62.730	-21.469	117.578	1.00	43.29	N
ATOM	1196	N3	G	A	58	62.062	-21.403	119.800	1.00	44.00	N
ATOM	1197	C4	G	A	58	61.383	-20.654	120.700	1.00	44.17	C
ATOM	1198	P	G	A	59	64.943	-20.835	125.938	1.00	46.98	P
ATOM	1199	OP1	G	A	59	65.459	-20.935	127.297	1.00	47.58	O
ATOM	1200	OP2	G	A	59	64.365	-19.554	125.482	1.00	46.50	O
ATOM	1201	O5'	G	A	59	66.051	-21.094	124.836	1.00	46.76	O
ATOM	1202	C5'	G	A	59	66.770	-22.302	124.777	1.00	47.14	C
ATOM	1203	C4'	G	A	59	67.021	-22.691	123.351	1.00	46.75	C
ATOM	1204	O4'	G	A	59	66.067	-22.015	122.485	1.00	46.22	O
ATOM	1205	C3'	G	A	59	68.392	-22.362	122.782	1.00	46.56	C
ATOM	1206	O3'	G	A	59	68.679	-23.339	121.790	1.00	46.50	O
ATOM	1207	C2'	G	A	59	68.124	-21.054	122.049	1.00	45.92	C
ATOM	1208	O2'	G	A	59	69.095	-20.692	121.080	1.00	45.70	O
ATOM	1209	C1'	G	A	59	66.769	-21.384	121.439	1.00	45.71	C
ATOM	1210	N9	G	A	59	65.989	-20.246	120.940	1.00	45.17	N
ATOM	1211	C8	G	A	59	65.451	-19.250	121.710	1.00	45.15	C
ATOM	1212	N7	G	A	59	64.804	-18.330	121.054	1.00	44.70	N
ATOM	1213	C5	G	A	59	64.930	-18.755	119.773	1.00	44.28	C
ATOM	1214	C6	G	A	59	64.399	-18.108	118.679	1.00	43.70	C
ATOM	1215	O6	G	A	59	63.758	-17.055	118.772	1.00	43.56	O
ATOM	1216	N1	G	A	59	64.669	-18.811	117.499	1.00	43.46	N
ATOM	1217	C2	G	A	59	65.391	-19.993	117.444	1.00	43.82	C
ATOM	1218	N2	G	A	59	65.554	-20.527	116.221	1.00	43.55	N
ATOM	1219	N3	G	A	59	65.917	-20.605	118.513	1.00	44.41	N
ATOM	1220	C4	G	A	59	65.631	-19.932	119.649	1.00	44.60	C
ATOM	1221	P	A	A	60	69.301	-24.766	122.157	1.00	46.58	P
ATOM	1222	OP1	A	A	60	69.117	-25.076	123.590	1.00	47.16	O
ATOM	1223	OP2	A	A	60	70.679	-24.748	121.635	1.00	46.66	O
ATOM	1224	O5'	A	A	60	68.530	-25.781	121.188	1.00	46.16	O
ATOM	1225	C5'	A	A	60	67.200	-26.241	121.443	1.00	46.06	C
ATOM	1226	C4'	A	A	60	66.153	-25.253	120.975	1.00	45.56	C
ATOM	1227	O4'	A	A	60	66.396	-24.832	119.616	1.00	45.04	O
ATOM	1228	C3'	A	A	60	64.722	-25.721	120.951	1.00	45.35	C
ATOM	1229	O3'	A	A	60	64.166	-25.686	122.238	1.00	45.75	O
ATOM	1230	C2'	A	A	60	64.077	-24.705	120.022	1.00	44.76	C
ATOM	1231	O2'	A	A	60	63.865	-23.483	120.698	1.00	44.85	O
ATOM	1232	C1'	A	A	60	65.181	-24.486	118.996	1.00	44.54	C
ATOM	1233	N9	A	A	60	64.996	-25.365	117.837	1.00	44.18	N
ATOM	1234	C8	A	A	60	65.853	-26.337	117.390	1.00	44.29	C
ATOM	1235	N7	A	A	60	65.400	-26.987	116.353	1.00	43.92	N
ATOM	1236	C5	A	A	60	64.174	-26.406	116.139	1.00	43.55	C
ATOM	1237	C6	A	A	60	63.228	-26.681	115.197	1.00	43.10	C
ATOM	1238	N6	A	A	60	63.441	-27.639	114.319	1.00	42.96	N
ATOM	1239	N1	A	A	60	62.103	-25.942	115.199	1.00	42.83	N
ATOM	1240	C2	A	A	60	61.952	-24.981	116.117	1.00	43.01	C
ATOM	1241	N3	A	A	60	62.794	-24.627	117.079	1.00	43.45	N
ATOM	1242	C4	A	A	60	63.896	-25.398	117.028	1.00	43.70	C
ATOM	1243	P	A	A	61	63.549	-26.992	122.932	1.00	46.09	P
ATOM	1244	OP1	A	A	61	63.719	-26.702	124.378	1.00	46.66	O
ATOM	1245	OP2	A	A	61	64.103	-28.255	122.385	1.00	46.13	O
ATOM	1246	O5'	A	A	61	62.001	-26.884	122.568	1.00	45.67	O
ATOM	1247	C5'	A	A	61	61.427	-25.619	122.226	1.00	45.28	C
ATOM	1248	C4'	A	A	61	60.287	-25.700	121.222	1.00	44.72	C
ATOM	1249	O4'	A	A	61	60.805	-25.631	119.880	1.00	44.28	O
ATOM	1250	C3'	A	A	61	59.460	-26.967	121.231	1.00	44.76	C
ATOM	1251	O3'	A	A	61	58.490	-26.990	122.268	1.00	45.02	O
ATOM	1252	C2'	A	A	61	58.884	-27.000	119.827	1.00	44.15	C
ATOM	1253	O2'	A	A	61	57.796	-26.104	119.722	1.00	43.84	O
ATOM	1254	C1'	A	A	61	60.023	-26.412	119.019	1.00	43.94	C
ATOM	1255	N9	A	A	61	60.893	-27.440	118.477	1.00	44.00	N
ATOM	1256	C8	A	A	61	62.095	-27.806	119.028	1.00	44.45	C
ATOM	1257	N7	A	A	61	62.712	-28.739	118.345	1.00	44.42	N
ATOM	1258	C5	A	A	61	61.858	-28.974	117.281	1.00	43.93	C
ATOM	1259	C6	A	A	61	61.962	-29.862	116.232	1.00	43.71	C
ATOM	1260	N6	A	A	61	63.013	-30.658	116.125	1.00	43.96	N
ATOM	1261	N1	A	A	61	60.950	-29.878	115.329	1.00	43.24	N
ATOM	1262	C2	A	A	61	59.915	-29.047	115.493	1.00	43.02	C
ATOM	1263	N3	A	A	61	59.703	-28.156	116.457	1.00	43.20	N
ATOM	1264	C4	A	A	61	60.722	-28.181	117.333	1.00	43.66	C
ATOM	1265	P	A	A	62	58.157	-28.399	122.952	1.00	45.43	P
ATOM	1266	OP1	A	A	62	57.044	-28.199	123.902	1.00	45.62	O
ATOM	1267	OP2	A	A	62	59.389	-29.053	123.482	1.00	45.91	O
ATOM	1268	O5'	A	A	62	57.790	-29.302	121.708	1.00	45.02	O
ATOM	1269	C5'	A	A	62	56.490	-29.288	121.159	1.00	44.63	C
ATOM	1270	C4'	A	A	62	56.430	-30.114	119.904	1.00	44.27	C
ATOM	1271	O4'	A	A	62	57.595	-29.816	119.104	1.00	44.09	O
ATOM	1272	C3'	A	A	62	56.509	-31.609	120.098	1.00	44.59	C
ATOM	1273	O3'	A	A	62	55.279	-32.184	120.451	1.00	44.66	O
ATOM	1274	C2'	A	A	62	57.049	-32.081	118.768	1.00	44.25	C
ATOM	1275	O2'	A	A	62	56.028	-32.058	117.798	1.00	43.76	O
ATOM	1276	C1'	A	A	62	58.018	-30.968	118.432	1.00	44.08	C
ATOM	1277	N9	A	A	62	59.384	-31.249	118.858	1.00	44.48	N
ATOM	1278	C8	A	A	62	60.012	-30.734	119.958	1.00	44.90	C
ATOM	1279	N7	A	A	62	61.251	-31.152	120.074	1.00	45.20	N
ATOM	1280	C5	A	A	62	61.431	-31.966	118.951	1.00	44.94	C
ATOM	1281	C6	A	A	62	62.523	-32.711	118.481	1.00	45.07	C
ATOM	1282	N6	A	A	62	63.717	-32.770	119.082	1.00	45.50	N
ATOM	1283	N1	A	A	62	62.353	-33.419	117.358	1.00	44.75	N
ATOM	1284	C2	A	A	62	61.179	-33.379	116.750	1.00	44.34	C
ATOM	1285	N3	A	A	62	60.087	-32.714	117.109	1.00	44.19	N
ATOM	1286	C4	A	A	62	60.282	-32.027	118.214	1.00	44.50	C
ATOM	1287	P	A	A	63	55.255	-33.621	121.138	1.00	45.15	P
ATOM	1288	OP1	A	A	63	53.898	-34.137	120.952	1.00	45.01	O
ATOM	1289	OP2	A	A	63	55.895	-33.661	122.478	1.00	45.75	O
ATOM	1290	O5'	A	A	63	56.175	-34.488	120.198	1.00	45.07	O
ATOM	1291	C5'	A	A	63	55.645	-35.203	119.097	1.00	44.73	C
ATOM	1292	C4'	A	A	63	56.655	-36.200	118.608	1.00	44.88	C
ATOM	1293	O4'	A	A	63	57.865	-35.500	118.240	1.00	44.77	O
ATOM	1294	C3'	A	A	63	57.096	-37.190	119.664	1.00	45.51	C
ATOM	1295	O3'	A	A	63	56.222	-38.295	119.737	1.00	45.65	O
ATOM	1296	C2'	A	A	63	58.505	-37.543	119.230	1.00	45.62	C
ATOM	1297	O2'	A	A	63	58.485	-38.472	118.154	1.00	45.42	O
ATOM	1298	C1'	A	A	63	58.991	-36.203	118.696	1.00	45.23	C
ATOM	1299	N9	A	A	63	59.698	-35.383	119.719	1.00	45.56	N
ATOM	1300	C8	A	A	63	59.235	-34.386	120.541	1.00	45.61	C
ATOM	1301	N7	A	A	63	60.143	-33.845	121.320	1.00	45.95	N
ATOM	1302	C5	A	A	63	61.294	-34.532	121.000	1.00	46.13	C
ATOM	1303	C6	A	A	63	62.617	-34.451	121.457	1.00	46.51	C
ATOM	1304	N6	A	A	63	63.090	-33.617	122.401	1.00	46.81	N
ATOM	1305	N1	A	A	63	63.494	-35.289	120.888	1.00	46.59	N
ATOM	1306	C2	A	A	63	63.087	-36.146	119.958	1.00	46.33	C
ATOM	1307	N3	A	A	63	61.880	-36.302	119.464	1.00	45.98	N
ATOM	1308	C4	A	A	63	61.030	-35.461	120.028	1.00	45.89	C
ATOM	1309	P	G	A	64	55.654	-38.818	121.137	1.00	46.20	P
ATOM	1310	OP1	G	A	64	54.689	-39.830	120.659	1.00	46.12	O
ATOM	1311	OP2	G	A	64	55.245	-37.736	122.047	1.00	46.27	O
ATOM	1312	O5'	G	A	64	56.839	-39.666	121.743	1.00	46.77	O
ATOM	1313	C5'	G	A	64	57.214	-40.854	121.086	1.00	46.84	C
ATOM	1314	C4'	G	A	64	58.665	-41.150	121.274	1.00	47.18	C
ATOM	1315	O4'	G	A	64	59.460	-40.020	120.854	1.00	46.89	O
ATOM	1316	C3'	G	A	64	59.084	-41.379	122.706	1.00	47.85	C
ATOM	1317	O3'	G	A	64	58.780	-42.694	123.127	1.00	48.27	O
ATOM	1318	C2'	G	A	64	60.571	-41.072	122.667	1.00	47.99	C
ATOM	1319	O2'	G	A	64	61.259	-42.161	122.088	1.00	48.13	O
ATOM	1320	C1'	G	A	64	60.603	-39.900	121.685	1.00	47.36	C
ATOM	1321	N9	G	A	64	60.545	-38.604	122.396	1.00	47.34	N
ATOM	1322	C8	G	A	64	59.425	-37.843	122.621	1.00	47.10	C
ATOM	1323	N7	G	A	64	59.668	-36.759	123.305	1.00	47.19	N
ATOM	1324	C5	G	A	64	61.033	-36.804	123.549	1.00	47.51	C
ATOM	1325	C6	G	A	64	61.849	-35.902	124.267	1.00	47.75	C
ATOM	1326	O6	G	A	64	61.541	-34.846	124.841	1.00	47.74	O
ATOM	1327	N1	G	A	64	63.148	-36.351	124.268	1.00	48.06	N
ATOM	1328	C2	G	A	64	63.588	-37.501	123.680	1.00	48.13	C
ATOM	1329	N2	G	A	64	64.894	-37.750	123.780	1.00	48.46	N
ATOM	1330	N3	G	A	64	62.838	-38.345	123.022	1.00	47.91	N
ATOM	1331	C4	G	A	64	61.576	-37.935	122.996	1.00	47.61	C
ATOM	1332	P	A	A	65	57.809	-42.945	124.385	1.00	49.57	P
ATOM	1333	OP1	A	A	65	57.116	-44.225	124.086	1.00	49.70	O
ATOM	1334	OP2	A	A	65	57.048	-41.700	124.634	1.00	49.27	O
ATOM	1335	O5'	A	A	65	58.810	-43.039	125.632	1.00	50.05	O
ATOM	1336	C5'	A	A	65	58.919	-44.204	126.427	1.00	50.57	C
ATOM	1337	C4'	A	A	65	59.618	-45.316	125.691	1.00	50.72	C
ATOM	1338	O4'	A	A	65	60.543	-44.702	124.766	1.00	50.43	O
ATOM	1339	C3'	A	A	65	60.431	-46.234	126.599	1.00	51.31	C
ATOM	1340	O3'	A	A	65	60.103	-47.662	126.562	1.00	51.61	O
ATOM	1341	C2'	A	A	65	61.888	-45.873	126.313	1.00	51.33	C
ATOM	1342	O2'	A	A	65	62.787	-46.950	126.316	1.00	51.75	O
ATOM	1343	C1'	A	A	65	61.842	-45.203	124.945	1.00	50.78	C
ATOM	1344	N9	A	A	65	62.736	-44.055	124.935	1.00	50.59	N
ATOM	1345	C8	A	A	65	62.383	-42.778	125.253	1.00	50.32	C
ATOM	1346	N7	A	A	65	63.381	-41.928	125.236	1.00	50.22	N
ATOM	1347	C5	A	A	65	64.466	-42.705	124.890	1.00	50.44	C
ATOM	1348	C6	A	A	65	65.817	-42.378	124.720	1.00	50.47	C
ATOM	1349	N6	A	A	65	66.284	-41.142	124.865	1.00	50.25	N
ATOM	1350	N1	A	A	65	66.668	-43.379	124.397	1.00	50.74	N
ATOM	1351	C2	A	A	65	66.158	-44.618	124.249	1.00	50.97	C
ATOM	1352	N3	A	A	65	64.898	-45.047	124.378	1.00	50.96	N
ATOM	1353	C4	A	A	65	64.089	-44.024	124.702	1.00	50.68	C
ATOM	1354	P	A	A	66	60.062	-48.666	125.294	1.00	51.03	P
ATOM	1355	OP1	A	A	66	59.320	-49.831	125.853	1.00	51.36	O
ATOM	1356	OP2	A	A	66	61.377	-48.847	124.642	1.00	51.05	O
ATOM	1357	O5'	A	A	66	59.013	-48.026	124.290	1.00	50.57	O
ATOM	1358	C5'	A	A	66	57.621	-48.367	124.375	1.00	50.53	C
ATOM	1359	C4'	A	A	66	56.804	-47.885	123.176	1.00	50.09	C
ATOM	1360	O4'	A	A	66	57.531	-48.147	121.946	1.00	49.95	O
ATOM	1361	C3'	A	A	66	55.452	-48.568	123.007	1.00	50.07	C
ATOM	1362	O3'	A	A	66	54.576	-47.705	122.300	1.00	49.67	O
ATOM	1363	C2'	A	A	66	55.795	-49.700	122.081	1.00	50.14	C
ATOM	1364	O2'	A	A	66	54.679	-50.151	121.376	1.00	49.96	O
ATOM	1365	C1'	A	A	66	56.789	-49.024	121.147	1.00	49.89	C
ATOM	1366	N9	A	A	66	57.748	-49.919	120.540	1.00	50.04	N
ATOM	1367	C8	A	A	66	58.031	-51.201	120.847	1.00	50.41	C
ATOM	1368	N7	A	A	66	58.965	-51.728	120.103	1.00	50.47	N
ATOM	1369	C5	A	A	66	59.305	-50.705	119.265	1.00	50.09	C
ATOM	1370	C6	A	A	66	60.254	-50.615	118.257	1.00	49.96	C
ATOM	1371	N6	A	A	66	61.051	-51.626	117.913	1.00	50.20	N
ATOM	1372	N1	A	A	66	60.354	-49.429	117.612	1.00	49.58	N
ATOM	1373	C2	A	A	66	59.558	-48.411	117.963	1.00	49.35	C
ATOM	1374	N3	A	A	66	58.641	-48.399	118.922	1.00	49.46	N
ATOM	1375	C4	A	A	66	58.572	-49.584	119.532	1.00	49.83	C
ATOM	1376	P	A	A	67	53.368	-46.971	123.050	1.00	54.16	P
ATOM	1377	OP1	A	A	67	52.843	-45.836	122.231	1.00	53.66	O
ATOM	1378	OP2	A	A	67	53.802	-46.755	124.460	1.00	54.59	O
ATOM	1379	O5'	A	A	67	52.222	-48.058	123.045	1.00	54.23	O
ATOM	1380	C5'	A	A	67	51.562	-48.401	121.845	1.00	53.94	C
ATOM	1381	C4'	A	A	67	51.211	-49.856	121.865	1.00	54.22	C
ATOM	1382	O4'	A	A	67	50.145	-50.100	122.798	1.00	54.40	O
ATOM	1383	C3'	A	A	67	50.714	-50.459	120.571	1.00	54.00	C
ATOM	1384	O3'	A	A	67	51.799	-50.747	119.730	1.00	53.99	O
ATOM	1385	C2'	A	A	67	49.990	-51.703	121.047	1.00	54.33	C
ATOM	1386	O2'	A	A	67	50.942	-52.717	121.305	1.00	54.81	O
ATOM	1387	C1'	A	A	67	49.411	-51.230	122.388	1.00	54.50	C
ATOM	1388	N9	A	A	67	47.999	-50.829	122.329	1.00	54.24	N
ATOM	1389	C8	A	A	67	47.487	-49.839	121.566	1.00	53.81	C
ATOM	1390	N7	A	A	67	46.210	-49.681	121.752	1.00	53.71	N
ATOM	1391	C5	A	A	67	45.861	-50.604	122.710	1.00	54.09	C
ATOM	1392	C6	A	A	67	44.642	-50.911	123.322	1.00	54.20	C
ATOM	1393	N6	A	A	67	43.511	-50.277	123.035	1.00	53.91	N
ATOM	1394	N1	A	A	67	44.610	-51.877	124.249	1.00	54.63	N
ATOM	1395	C2	A	A	67	45.765	-52.482	124.507	1.00	54.97	C
ATOM	1396	N3	A	A	67	46.975	-52.272	123.988	1.00	54.93	N
ATOM	1397	C4	A	A	67	46.962	-51.305	123.085	1.00	54.42	C
ATOM	1398	P	C	A	68	51.686	-51.788	118.528	1.00	49.81	P
ATOM	1399	OP1	C	A	68	50.326	-51.826	117.910	1.00	49.54	O
ATOM	1400	OP2	C	A	68	52.289	-53.063	118.975	1.00	50.24	O
ATOM	1401	O5'	C	A	68	52.685	-51.128	117.497	1.00	49.56	O
ATOM	1402	C5'	C	A	68	52.747	-49.719	117.370	1.00	49.23	C
ATOM	1403	C4'	C	A	68	53.993	-49.296	116.647	1.00	49.12	C
ATOM	1404	O4'	C	A	68	55.138	-49.501	117.515	1.00	49.45	O
ATOM	1405	C3'	C	A	68	54.328	-50.102	115.410	1.00	49.08	C
ATOM	1406	O3'	C	A	68	53.594	-49.688	114.278	1.00	48.69	O
ATOM	1407	C2'	C	A	68	55.820	-49.895	115.291	1.00	49.16	C
ATOM	1408	O2'	C	A	68	56.082	-48.603	114.791	1.00	48.81	O
ATOM	1409	C1'	C	A	68	56.243	-49.937	116.762	1.00	49.50	C
ATOM	1410	N1	C	A	68	56.537	-51.323	117.156	1.00	49.91	N
ATOM	1411	C2	C	A	68	57.656	-51.948	116.639	1.00	50.07	C
ATOM	1412	O2	C	A	68	58.428	-51.337	115.926	1.00	49.87	O
ATOM	1413	N3	C	A	68	57.898	-53.218	116.921	1.00	50.44	N
ATOM	1414	C4	C	A	68	57.044	-53.880	117.688	1.00	50.65	C
ATOM	1415	N4	C	A	68	57.320	-55.153	117.953	1.00	51.03	N
ATOM	1416	C5	C	A	68	55.873	-53.277	118.231	1.00	50.50	C
ATOM	1417	C6	C	A	68	55.658	-51.998	117.935	1.00	50.13	C
ATOM	1418	P	C	A	69	53.142	-50.727	113.133	1.00	47.24	P
ATOM	1419	OP1	C	A	69	52.631	-49.833	112.069	1.00	46.66	O
ATOM	1420	OP2	C	A	69	52.292	-51.859	113.596	1.00	47.56	O
ATOM	1421	O5'	C	A	69	54.519	-51.273	112.605	1.00	47.48	O
ATOM	1422	C5'	C	A	69	55.313	-50.388	111.855	1.00	47.20	C
ATOM	1423	C4'	C	A	69	56.663	-50.956	111.566	1.00	47.51	C
ATOM	1424	O4'	C	A	69	57.275	-51.479	112.772	1.00	48.03	O
ATOM	1425	C3'	C	A	69	56.708	-52.124	110.619	1.00	47.64	C
ATOM	1426	O3'	C	A	69	56.541	-51.711	109.298	1.00	47.22	O
ATOM	1427	C2'	C	A	69	58.086	-52.669	110.890	1.00	48.08	C
ATOM	1428	O2'	C	A	69	59.035	-51.790	110.288	1.00	47.86	O
ATOM	1429	C1'	C	A	69	58.160	-52.514	112.421	1.00	48.38	C
ATOM	1430	N1	C	A	69	57.747	-53.723	113.164	1.00	48.82	N
ATOM	1431	C2	C	A	69	58.554	-54.848	113.163	1.00	49.28	C
ATOM	1432	O2	C	A	69	59.593	-54.790	112.502	1.00	49.28	O
ATOM	1433	N3	C	A	69	58.189	-55.969	113.850	1.00	49.71	N
ATOM	1434	C4	C	A	69	57.050	-56.003	114.542	1.00	49.69	C
ATOM	1435	N4	C	A	69	56.728	-57.117	115.199	1.00	50.13	N
ATOM	1436	C5	C	A	69	56.215	-54.853	114.573	1.00	49.23	C
ATOM	1437	C6	C	A	69	56.595	-53.747	113.889	1.00	48.81	C
ATOM	1438	P	A	A	70	55.810	-52.678	108.273	1.00	47.66	P
ATOM	1439	OP1	A	A	70	55.415	-51.841	107.105	1.00	47.11	O
ATOM	1440	OP2	A	A	70	54.772	-53.406	109.020	1.00	47.86	O
ATOM	1441	O5'	A	A	70	56.967	-53.649	107.789	1.00	48.06	O
ATOM	1442	C5'	A	A	70	56.741	-55.028	107.605	1.00	48.39	C
ATOM	1443	C4'	A	A	70	57.669	-55.831	108.477	1.00	48.98	C
ATOM	1444	O4'	A	A	70	57.298	-55.656	109.860	1.00	49.15	O
ATOM	1445	C3'	A	A	70	57.672	-57.332	108.265	1.00	49.41	C
ATOM	1446	O3'	A	A	70	58.562	-57.683	107.223	1.00	49.47	O
ATOM	1447	C2'	A	A	70	58.111	-57.876	109.621	1.00	49.93	C
ATOM	1448	O2'	A	A	70	59.521	-57.861	109.722	1.00	50.18	O
ATOM	1449	C1'	A	A	70	57.559	-56.829	110.590	1.00	49.70	C
ATOM	1450	N9	A	A	70	56.307	-57.217	111.278	1.00	49.76	N
ATOM	1451	C8	A	A	70	55.164	-56.464	111.236	1.00	49.33	C
ATOM	1452	N7	A	A	70	54.134	-56.913	111.902	1.00	49.46	N
ATOM	1453	C5	A	A	70	54.658	-58.050	112.444	1.00	50.03	C
ATOM	1454	C6	A	A	70	54.009	-58.951	113.260	1.00	50.41	C
ATOM	1455	N6	A	A	70	52.718	-58.722	113.589	1.00	50.24	N
ATOM	1456	N1	A	A	70	54.739	-60.018	113.687	1.00	50.96	N
ATOM	1457	C2	A	A	70	56.015	-60.100	113.270	1.00	51.09	C
ATOM	1458	N3	A	A	70	56.730	-59.301	112.483	1.00	50.75	N
ATOM	1459	C4	A	A	70	55.980	-58.267	112.102	1.00	50.22	C
ATOM	1460	P	A	A	71	58.083	-58.520	105.936	1.00	48.83	P
ATOM	1461	OP1	A	A	71	59.204	-58.570	104.949	1.00	48.83	O
ATOM	1462	OP2	A	A	71	56.779	-58.001	105.442	1.00	48.46	O
ATOM	1463	O5'	A	A	71	57.986	-59.979	106.528	1.00	49.29	O
ATOM	1464	C5'	A	A	71	59.090	-60.516	107.225	1.00	49.71	C
ATOM	1465	C4'	A	A	71	58.716	-61.836	107.796	1.00	50.18	C
ATOM	1466	O4'	A	A	71	57.823	-61.588	108.911	1.00	50.17	O
ATOM	1467	C3'	A	A	71	57.945	-62.707	106.810	1.00	50.15	C
ATOM	1468	O3'	A	A	71	58.251	-64.086	107.006	1.00	50.71	O
ATOM	1469	C2'	A	A	71	56.497	-62.437	107.183	1.00	49.88	C
ATOM	1470	O2'	A	A	71	55.609	-63.478	106.863	1.00	50.02	O
ATOM	1471	C1'	A	A	71	56.597	-62.240	108.689	1.00	50.13	C
ATOM	1472	N9	A	A	71	55.503	-61.435	109.227	1.00	49.81	N
ATOM	1473	C8	A	A	71	55.211	-60.127	108.981	1.00	49.40	C
ATOM	1474	N7	A	A	71	54.134	-59.699	109.586	1.00	49.26	N
ATOM	1475	C5	A	A	71	53.675	-60.814	110.266	1.00	49.62	C
ATOM	1476	C6	A	A	71	52.557	-61.038	111.098	1.00	49.70	C
ATOM	1477	N6	A	A	71	51.632	-60.132	111.429	1.00	49.42	N
ATOM	1478	N1	A	A	71	52.420	-62.272	111.601	1.00	50.11	N
ATOM	1479	C2	A	A	71	53.332	-63.195	111.290	1.00	50.49	C
ATOM	1480	N3	A	A	71	54.395	-63.107	110.512	1.00	50.45	N
ATOM	1481	C4	A	A	71	54.513	-61.880	110.038	1.00	49.96	C
ATOM	1482	P	C	A	72	59.145	-64.902	105.940	1.00	50.84	P
ATOM	1483	OP1	C	A	72	59.193	-64.269	104.598	1.00	50.39	O
ATOM	1484	OP2	C	A	72	58.666	-66.301	106.013	1.00	51.31	O
ATOM	1485	O5'	C	A	72	60.606	-64.777	106.556	1.00	51.10	O
ATOM	1486	C5'	C	A	72	61.751	-64.454	105.778	1.00	51.05	C
ATOM	1487	C4'	C	A	72	62.849	-63.870	106.644	1.00	51.18	C
ATOM	1488	O4'	C	A	72	62.364	-62.647	107.233	1.00	50.80	O
ATOM	1489	C3'	C	A	72	63.323	-64.713	107.834	1.00	51.76	C
ATOM	1490	O3'	C	A	72	64.380	-65.574	107.492	1.00	52.18	O
ATOM	1491	C2'	C	A	72	63.787	-63.685	108.848	1.00	51.70	C
ATOM	1492	O2'	C	A	72	65.162	-63.375	108.663	1.00	51.80	O
ATOM	1493	C1'	C	A	72	62.939	-62.459	108.502	1.00	51.08	C
ATOM	1494	N1	C	A	72	61.862	-62.232	109.474	1.00	51.02	N
ATOM	1495	C2	C	A	72	61.525	-60.899	109.597	1.00	50.54	C
ATOM	1496	O2	C	A	72	62.113	-60.068	108.880	1.00	50.23	O
ATOM	1497	N3	C	A	72	60.547	-60.577	110.467	1.00	50.43	N
ATOM	1498	C4	C	A	72	59.965	-61.522	111.184	1.00	50.80	C
ATOM	1499	N4	C	A	72	59.014	-61.117	112.012	1.00	50.69	N
ATOM	1500	C5	C	A	72	60.327	-62.885	111.074	1.00	51.30	C
ATOM	1501	C6	C	A	72	61.288	-63.208	110.215	1.00	51.39	C
ATOM	1502	P	C	A	73	64.225	-67.160	107.613	1.00	53.22	P
ATOM	1503	OP1	C	A	73	64.526	-67.551	106.190	1.00	53.27	O
ATOM	1504	OP2	C	A	73	62.948	-67.540	108.299	1.00	53.23	O
ATOM	1505	O5'	C	A	73	65.410	-67.610	108.592	1.00	53.69	O
ATOM	1506	C5'	C	A	73	65.140	-68.096	109.900	1.00	54.13	C
ATOM	1507	C4'	C	A	73	66.150	-67.620	110.914	1.00	54.32	C
ATOM	1508	O4'	C	A	73	67.474	-67.821	110.377	1.00	54.51	O
ATOM	1509	C3'	C	A	73	66.073	-66.147	111.285	1.00	53.87	C
ATOM	1510	O3'	C	A	73	66.643	-65.951	112.564	1.00	54.15	O
ATOM	1511	C2'	C	A	73	67.053	-65.520	110.328	1.00	53.63	C
ATOM	1512	O2'	C	A	73	67.559	-64.301	110.811	1.00	53.40	O
ATOM	1513	C1'	C	A	73	68.142	-66.582	110.283	1.00	54.17	C
ATOM	1514	N1	C	A	73	68.879	-66.606	109.026	1.00	54.08	N
ATOM	1515	C2	C	A	73	70.247	-66.597	109.036	1.00	54.29	C
ATOM	1516	O2	C	A	73	70.791	-66.561	110.143	1.00	54.59	O
ATOM	1517	N3	C	A	73	70.900	-66.653	107.858	1.00	54.22	N
ATOM	1518	C4	C	A	73	70.217	-66.701	106.712	1.00	53.92	C
ATOM	1519	N4	C	A	73	70.852	-66.736	105.536	1.00	53.84	N
ATOM	1520	C5	C	A	73	68.807	-66.714	106.697	1.00	53.69	C
ATOM	1521	C6	C	A	73	68.191	-66.670	107.872	1.00	53.78	C
ATOM	1522	P	G	A	74	65.792	-66.131	113.897	1.00	53.83	P
ATOM	1523	OP1	G	A	74	66.744	-65.849	115.008	1.00	54.14	O
ATOM	1524	OP2	G	A	74	65.109	-67.458	113.887	1.00	54.16	O
ATOM	1525	O5'	G	A	74	64.792	-64.895	113.896	1.00	53.31	O
ATOM	1526	C5'	G	A	74	65.178	-63.648	114.447	1.00	53.12	C
ATOM	1527	C4'	G	A	74	65.396	-62.652	113.349	1.00	52.67	C
ATOM	1528	O4'	G	A	74	64.232	-62.671	112.479	1.00	52.40	O
ATOM	1529	C3'	G	A	74	65.535	-61.189	113.750	1.00	52.37	C
ATOM	1530	O3'	G	A	74	66.844	-60.845	114.156	1.00	52.50	O
ATOM	1531	C2'	G	A	74	65.101	-60.492	112.473	1.00	51.90	C
ATOM	1532	O2'	G	A	74	66.089	-60.670	111.457	1.00	51.90	O
ATOM	1533	C1'	G	A	74	63.894	-61.354	112.102	1.00	51.92	C
ATOM	1534	N9	G	A	74	62.695	-60.972	112.890	1.00	51.82	N
ATOM	1535	C8	G	A	74	62.113	-61.787	113.825	1.00	52.14	C
ATOM	1536	N7	G	A	74	61.099	-61.252	114.438	1.00	52.00	N
ATOM	1537	C5	G	A	74	61.003	-59.988	113.898	1.00	51.56	C
ATOM	1538	C6	G	A	74	60.073	-58.975	114.203	1.00	51.26	C
ATOM	1539	O6	G	A	74	59.146	-59.007	115.021	1.00	51.31	O
ATOM	1540	N1	G	A	74	60.305	-57.852	113.439	1.00	50.86	N
ATOM	1541	C2	G	A	74	61.295	-57.733	112.501	1.00	50.77	C
ATOM	1542	N2	G	A	74	61.350	-56.559	111.854	1.00	50.38	N
ATOM	1543	N3	G	A	74	62.174	-58.678	112.206	1.00	51.05	N
ATOM	1544	C4	G	A	74	61.976	-59.787	112.942	1.00	51.44	C
ATOM	1545	P	G	A	75	67.160	-60.248	115.618	1.00	52.93	P
ATOM	1546	OP1	G	A	75	68.586	-60.639	115.849	1.00	53.24	O
ATOM	1547	OP2	G	A	75	66.117	-60.567	116.620	1.00	53.14	O
ATOM	1548	O5'	G	A	75	66.974	-58.682	115.434	1.00	52.33	O
ATOM	1549	C5'	G	A	75	67.574	-58.043	114.334	1.00	52.06	C
ATOM	1550	C4'	G	A	75	66.777	-56.873	113.859	1.00	51.46	C
ATOM	1551	O4'	G	A	75	65.398	-57.240	113.650	1.00	51.31	O
ATOM	1552	C3'	G	A	75	66.694	-55.672	114.776	1.00	51.25	C
ATOM	1553	O3'	G	A	75	67.895	-54.930	114.727	1.00	51.20	O
ATOM	1554	C2'	G	A	75	65.488	-54.924	114.204	1.00	50.70	C
ATOM	1555	O2'	G	A	75	65.872	-54.179	113.050	1.00	50.30	O
ATOM	1556	C1'	G	A	75	64.586	-56.085	113.758	1.00	50.83	C
ATOM	1557	N9	G	A	75	63.492	-56.377	114.698	1.00	50.94	N
ATOM	1558	C8	G	A	75	63.384	-57.578	115.345	1.00	51.44	C
ATOM	1559	N7	G	A	75	62.345	-57.671	116.121	1.00	51.47	N
ATOM	1560	C5	G	A	75	61.723	-56.452	115.962	1.00	50.95	C
ATOM	1561	C6	G	A	75	60.553	-56.022	116.589	1.00	50.78	C
ATOM	1562	O6	G	A	75	59.866	-56.643	117.401	1.00	51.04	O
ATOM	1563	N1	G	A	75	60.237	-54.748	116.182	1.00	50.26	N
ATOM	1564	C2	G	A	75	60.963	-54.002	115.302	1.00	49.95	C
ATOM	1565	N2	G	A	75	60.447	-52.798	115.072	1.00	49.46	N
ATOM	1566	N3	G	A	75	62.079	-54.380	114.702	1.00	50.11	N
ATOM	1567	C4	G	A	75	62.401	-55.628	115.084	1.00	50.62	C
ATOM	1568	P	G	A	76	68.206	-53.723	115.732	1.00	50.67	P
ATOM	1569	OP1	G	A	76	69.090	-52.808	114.950	1.00	50.37	O
ATOM	1570	OP2	G	A	76	68.723	-54.264	117.014	1.00	51.20	O
ATOM	1571	O5'	G	A	76	66.791	-53.071	116.036	1.00	50.33	O
ATOM	1572	C5'	G	A	76	66.609	-51.683	115.903	1.00	49.80	C
ATOM	1573	C4'	G	A	76	65.437	-51.239	116.704	1.00	49.71	C
ATOM	1574	O4'	G	A	76	64.553	-52.375	116.854	1.00	49.94	O
ATOM	1575	C3'	G	A	76	65.769	-50.767	118.108	1.00	49.98	C
ATOM	1576	O3'	G	A	76	64.842	-49.764	118.493	1.00	49.71	O
ATOM	1577	C2'	G	A	76	65.516	-52.006	118.948	1.00	50.50	C
ATOM	1578	O2'	G	A	76	65.220	-51.724	120.295	1.00	50.76	O
ATOM	1579	C1'	G	A	76	64.321	-52.621	118.225	1.00	50.33	C
ATOM	1580	N9	G	A	76	64.156	-54.078	118.430	1.00	50.77	N
ATOM	1581	C8	G	A	76	65.108	-55.027	118.167	1.00	51.14	C
ATOM	1582	N7	G	A	76	64.744	-56.254	118.433	1.00	51.51	N
ATOM	1583	C5	G	A	76	63.475	-56.128	118.902	1.00	51.39	C
ATOM	1584	C6	G	A	76	62.638	-57.158	119.318	1.00	51.67	C
ATOM	1585	O6	G	A	76	62.922	-58.359	119.329	1.00	52.10	O
ATOM	1586	N1	G	A	76	61.410	-56.641	119.717	1.00	51.42	N
ATOM	1587	C2	G	A	76	61.088	-55.294	119.705	1.00	50.96	C
ATOM	1588	N2	G	A	76	59.869	-54.944	120.131	1.00	50.78	N
ATOM	1589	N3	G	A	76	61.895	-54.325	119.317	1.00	50.71	N
ATOM	1590	C4	G	A	76	63.081	-54.808	118.917	1.00	50.93	C
ATOM	1591	P	A	A	77	65.108	-48.231	118.121	1.00	48.90	P
ATOM	1592	OP1	A	A	77	64.355	-47.914	116.853	1.00	48.40	O
ATOM	1593	OP2	A	A	77	66.530	-47.946	118.215	1.00	49.09	O
ATOM	1594	O5'	A	A	77	64.371	-47.458	119.276	1.00	48.95	O
ATOM	1595	C5'	A	A	77	63.110	-47.916	119.691	1.00	49.00	C
ATOM	1596	C4'	A	A	77	62.354	-46.795	120.299	1.00	48.80	C
ATOM	1597	O4'	A	A	77	63.099	-46.291	121.433	1.00	49.22	O
ATOM	1598	C3'	A	A	77	62.189	-45.590	119.408	1.00	48.12	C
ATOM	1599	O3'	A	A	77	61.136	-45.758	118.475	1.00	47.76	O
ATOM	1600	C2'	A	A	77	61.970	-44.478	120.426	1.00	48.18	C
ATOM	1601	O2'	A	A	77	60.668	-44.542	120.996	1.00	48.20	O
ATOM	1602	C1'	A	A	77	62.963	-44.889	121.512	1.00	48.86	C
ATOM	1603	N9	A	A	77	64.295	-44.291	121.293	1.00	48.86	N
ATOM	1604	C8	A	A	77	65.419	-44.975	120.940	1.00	49.10	C
ATOM	1605	N7	A	A	77	66.469	-44.211	120.806	1.00	49.06	N
ATOM	1606	C5	A	A	77	66.003	-42.934	121.070	1.00	48.76	C
ATOM	1607	C6	A	A	77	66.634	-41.677	121.072	1.00	48.58	C
ATOM	1608	N6	A	A	77	67.930	-41.510	120.783	1.00	48.68	N
ATOM	1609	N1	A	A	77	65.894	-40.588	121.381	1.00	48.31	N
ATOM	1610	C2	A	A	77	64.604	-40.771	121.660	1.00	48.22	C
ATOM	1611	N3	A	A	77	63.904	-41.905	121.674	1.00	48.36	N
ATOM	1612	C4	A	A	77	64.666	-42.967	121.374	1.00	48.63	C
ATOM	1613	P	U	A	78	61.300	-45.324	116.938	1.00	47.02	P
ATOM	1614	OP1	U	A	78	59.921	-45.471	116.439	1.00	46.67	O
ATOM	1615	OP2	U	A	78	62.370	-46.060	116.188	1.00	47.12	O
ATOM	1616	O5'	U	A	78	61.495	-43.747	117.037	1.00	46.69	O
ATOM	1617	C5'	U	A	78	60.482	-42.970	117.659	1.00	46.56	C
ATOM	1618	C4'	U	A	78	60.921	-41.559	117.951	1.00	46.40	C
ATOM	1619	O4'	U	A	78	62.117	-41.543	118.779	1.00	46.88	O
ATOM	1620	C3'	U	A	78	61.306	-40.704	116.759	1.00	45.84	C
ATOM	1621	O3'	U	A	78	60.188	-40.212	116.034	1.00	45.30	O
ATOM	1622	C2'	U	A	78	62.125	-39.598	117.414	1.00	45.95	C
ATOM	1623	O2'	U	A	78	61.261	-38.664	118.039	1.00	45.84	O
ATOM	1624	C1'	U	A	78	62.854	-40.365	118.517	1.00	46.64	C
ATOM	1625	N1	U	A	78	64.249	-40.714	118.162	1.00	46.83	N
ATOM	1626	C2	U	A	78	65.184	-39.694	118.032	1.00	46.72	C
ATOM	1627	O2	U	A	78	64.905	-38.525	118.173	1.00	46.47	O
ATOM	1628	N3	U	A	78	66.472	-40.065	117.737	1.00	46.93	N
ATOM	1629	C4	U	A	78	66.903	-41.356	117.570	1.00	47.25	C
ATOM	1630	O4	U	A	78	68.087	-41.565	117.316	1.00	47.43	O
ATOM	1631	C5	U	A	78	65.896	-42.360	117.721	1.00	47.35	C
ATOM	1632	C6	U	A	78	64.635	-42.017	118.014	1.00	47.15	C
ATOM	1633	P	U	A	79	60.319	-39.893	114.460	1.00	45.84	P
ATOM	1634	OP1	U	A	79	59.040	-39.267	114.065	1.00	45.58	O
ATOM	1635	OP2	U	A	79	60.846	-41.099	113.773	1.00	45.97	O
ATOM	1636	O5'	U	A	79	61.417	-38.751	114.350	1.00	45.66	O
ATOM	1637	C5'	U	A	79	61.104	-37.441	114.782	1.00	45.47	C
ATOM	1638	C4'	U	A	79	62.261	-36.496	114.602	1.00	45.31	C
ATOM	1639	O4'	U	A	79	63.376	-36.938	115.399	1.00	45.62	O
ATOM	1640	C3'	U	A	79	62.832	-36.393	113.194	1.00	45.06	C
ATOM	1641	O3'	U	A	79	62.089	-35.515	112.358	1.00	44.68	O
ATOM	1642	C2'	U	A	79	64.235	-35.896	113.458	1.00	45.08	C
ATOM	1643	O2'	U	A	79	64.180	-34.515	113.759	1.00	44.83	O
ATOM	1644	C1'	U	A	79	64.578	-36.654	114.734	1.00	45.50	C
ATOM	1645	N1	U	A	79	65.236	-37.938	114.454	1.00	45.76	N
ATOM	1646	C2	U	A	79	66.581	-37.917	114.180	1.00	45.79	C
ATOM	1647	O2	U	A	79	67.240	-36.890	114.136	1.00	45.58	O
ATOM	1648	N3	U	A	79	67.134	-39.141	113.951	1.00	46.05	N
ATOM	1649	C4	U	A	79	66.503	-40.344	113.970	1.00	46.28	C
ATOM	1650	O4	U	A	79	67.156	-41.341	113.714	1.00	46.51	O
ATOM	1651	C5	U	A	79	65.122	-40.289	114.276	1.00	46.24	C
ATOM	1652	C6	U	A	79	64.545	-39.110	114.500	1.00	45.99	C
ATOM	1653	P	G	A	80	61.675	-35.968	110.881	1.00	43.46	P
ATOM	1654	OP1	G	A	80	60.681	-34.993	110.378	1.00	43.13	O
ATOM	1655	OP2	G	A	80	61.349	-37.416	110.924	1.00	43.74	O
ATOM	1656	O5'	G	A	80	63.026	-35.778	110.073	1.00	43.35	O
ATOM	1657	C5'	G	A	80	63.760	-34.574	110.190	1.00	43.14	C
ATOM	1658	C4'	G	A	80	65.188	-34.715	109.737	1.00	43.14	C
ATOM	1659	O4'	G	A	80	65.911	-35.600	110.604	1.00	43.53	O
ATOM	1660	C3'	G	A	80	65.435	-35.308	108.372	1.00	43.05	C
ATOM	1661	O3'	G	A	80	65.170	-34.405	107.323	1.00	42.63	O
ATOM	1662	C2'	G	A	80	66.901	-35.703	108.456	1.00	43.22	C
ATOM	1663	O2'	G	A	80	67.720	-34.567	108.289	1.00	42.95	O
ATOM	1664	C1'	G	A	80	67.023	-36.113	109.911	1.00	43.58	C
ATOM	1665	N9	G	A	80	67.143	-37.560	110.104	1.00	43.96	N
ATOM	1666	C8	G	A	80	66.232	-38.432	110.601	1.00	44.20	C
ATOM	1667	N7	G	A	80	66.681	-39.655	110.657	1.00	44.51	N
ATOM	1668	C5	G	A	80	67.968	-39.560	110.195	1.00	44.53	C
ATOM	1669	C6	G	A	80	68.935	-40.557	110.046	1.00	44.89	C
ATOM	1670	O6	G	A	80	68.791	-41.731	110.324	1.00	45.23	O
ATOM	1671	N1	G	A	80	70.141	-40.101	109.556	1.00	44.87	N
ATOM	1672	C2	G	A	80	70.354	-38.785	109.243	1.00	44.52	C
ATOM	1673	N2	G	A	80	71.568	-38.481	108.759	1.00	44.54	N
ATOM	1674	N3	G	A	80	69.443	-37.824	109.373	1.00	44.17	N
ATOM	1675	C4	G	A	80	68.275	-38.283	109.860	1.00	44.20	C
ATOM	1676	P	C	A	81	64.901	-34.944	105.832	1.00	42.05	P
ATOM	1677	OP1	C	A	81	64.562	-33.717	105.066	1.00	41.48	O
ATOM	1678	OP2	C	A	81	64.071	-36.175	105.900	1.00	42.38	O
ATOM	1679	O5'	C	A	81	66.314	-35.396	105.270	1.00	42.26	O
ATOM	1680	C5'	C	A	81	67.324	-34.435	105.000	1.00	42.01	C
ATOM	1681	C4'	C	A	81	68.640	-35.094	104.662	1.00	42.31	C
ATOM	1682	O4'	C	A	81	69.021	-35.993	105.727	1.00	42.90	O
ATOM	1683	C3'	C	A	81	68.610	-35.980	103.436	1.00	42.34	C
ATOM	1684	O3'	C	A	81	68.745	-35.243	102.239	1.00	41.83	O
ATOM	1685	C2'	C	A	81	69.755	-36.948	103.683	1.00	42.85	C
ATOM	1686	O2'	C	A	81	70.971	-36.333	103.315	1.00	42.72	O
ATOM	1687	C1'	C	A	81	69.746	-37.074	105.203	1.00	43.21	C
ATOM	1688	N1	C	A	81	69.162	-38.322	105.716	1.00	43.60	N
ATOM	1689	C2	C	A	81	69.874	-39.524	105.687	1.00	44.05	C
ATOM	1690	O2	C	A	81	70.991	-39.535	105.165	1.00	44.11	O
ATOM	1691	N3	C	A	81	69.332	-40.653	106.223	1.00	44.40	N
ATOM	1692	C4	C	A	81	68.122	-40.572	106.782	1.00	44.32	C
ATOM	1693	N4	C	A	81	67.557	-41.656	107.297	1.00	44.64	N
ATOM	1694	C5	C	A	81	67.394	-39.347	106.829	1.00	43.88	C
ATOM	1695	C6	C	A	81	67.948	-38.249	106.303	1.00	43.53	C
ATOM	1696	P	C	A	82	67.934	-35.697	100.953	1.00	43.09	P
ATOM	1697	OP1	C	A	82	68.184	-34.775	99.840	1.00	42.64	O
ATOM	1698	OP2	C	A	82	66.549	-35.890	101.430	1.00	43.18	O
ATOM	1699	O5'	C	A	82	68.623	-37.085	100.598	1.00	43.47	O
ATOM	1700	C5'	C	A	82	69.945	-37.098	100.079	1.00	43.45	C
ATOM	1701	C4'	C	A	82	70.501	-38.492	99.915	1.00	43.85	C
ATOM	1702	O4'	C	A	82	70.613	-39.149	101.193	1.00	44.21	O
ATOM	1703	C3'	C	A	82	69.684	-39.462	99.094	1.00	43.97	C
ATOM	1704	O3'	C	A	82	69.839	-39.252	97.708	1.00	43.75	O
ATOM	1705	C2'	C	A	82	70.216	-40.809	99.556	1.00	44.42	C
ATOM	1706	O2'	C	A	82	71.484	-41.061	98.987	1.00	44.50	O
ATOM	1707	C1'	C	A	82	70.440	-40.543	101.031	1.00	44.54	C
ATOM	1708	N1	C	A	82	69.306	-40.985	101.862	1.00	44.70	N
ATOM	1709	C2	C	A	82	69.106	-42.339	102.059	1.00	45.07	C
ATOM	1710	O2	C	A	82	69.864	-43.126	101.512	1.00	45.25	O
ATOM	1711	N3	C	A	82	68.087	-42.766	102.830	1.00	45.21	N
ATOM	1712	C4	C	A	82	67.280	-41.875	103.404	1.00	45.00	C
ATOM	1713	N4	C	A	82	66.272	-42.322	104.177	1.00	45.14	N
ATOM	1714	C5	C	A	82	67.480	-40.468	103.221	1.00	44.64	C
ATOM	1715	C6	C	A	82	68.496	-40.068	102.455	1.00	44.49	C
ATOM	1716	P	U	A	83	68.587	-39.455	96.731	1.00	47.66	P
ATOM	1717	OP1	U	A	83	69.255	-39.601	95.413	1.00	47.59	O
ATOM	1718	OP2	U	A	83	67.496	-38.456	97.040	1.00	47.19	O
ATOM	1719	O5'	U	A	83	67.971	-40.847	97.189	1.00	48.14	O
ATOM	1720	C5'	U	A	83	68.150	-42.004	96.399	1.00	48.40	C
ATOM	1721	C4'	U	A	83	67.876	-43.261	97.174	1.00	48.87	C
ATOM	1722	O4'	U	A	83	67.877	-43.004	98.598	1.00	48.99	O
ATOM	1723	C3'	U	A	83	66.533	-43.905	96.966	1.00	48.85	C
ATOM	1724	O3'	U	A	83	66.380	-44.522	95.702	1.00	48.85	O
ATOM	1725	C2'	U	A	83	66.457	-44.848	98.164	1.00	49.27	C
ATOM	1726	O2'	U	A	83	67.304	-45.973	97.992	1.00	49.71	O
ATOM	1727	C1'	U	A	83	67.086	-43.988	99.248	1.00	49.26	C
ATOM	1728	N1	U	A	83	66.065	-43.348	100.096	1.00	49.04	N
ATOM	1729	C2	U	A	83	65.377	-44.107	101.019	1.00	49.30	C
ATOM	1730	O2	U	A	83	65.545	-45.298	101.198	1.00	49.67	O
ATOM	1731	N3	U	A	83	64.461	-43.427	101.749	1.00	49.07	N
ATOM	1732	C4	U	A	83	64.177	-42.099	101.639	1.00	48.65	C
ATOM	1733	O4	U	A	83	63.327	-41.603	102.349	1.00	48.51	O
ATOM	1734	C5	U	A	83	64.925	-41.394	100.680	1.00	48.41	C
ATOM	1735	C6	U	A	83	65.825	-42.027	99.955	1.00	48.61	C
ATOM	1736	P	U	A	84	65.027	-44.279	94.850	1.00	46.06	P
ATOM	1737	OP1	U	A	84	65.361	-44.794	93.510	1.00	46.08	O
ATOM	1738	OP2	U	A	84	64.447	-42.916	94.965	1.00	45.73	O
ATOM	1739	O5'	U	A	84	63.981	-45.225	95.577	1.00	46.20	O
ATOM	1740	C5'	U	A	84	64.259	-46.610	95.666	1.00	46.52	C
ATOM	1741	C4'	U	A	84	63.599	-47.231	96.863	1.00	46.70	C
ATOM	1742	O4'	U	A	84	63.866	-46.428	98.029	1.00	46.70	O
ATOM	1743	C3'	U	A	84	62.091	-47.325	96.826	1.00	46.53	C
ATOM	1744	O3'	U	A	84	61.643	-48.444	96.089	1.00	46.62	O
ATOM	1745	C2'	U	A	84	61.749	-47.425	98.294	1.00	46.69	C
ATOM	1746	O2'	U	A	84	62.062	-48.730	98.734	1.00	47.06	O
ATOM	1747	C1'	U	A	84	62.774	-46.481	98.903	1.00	46.69	C
ATOM	1748	N1	U	A	84	62.275	-45.107	99.082	1.00	46.37	N
ATOM	1749	C2	U	A	84	61.522	-44.840	100.203	1.00	46.36	C
ATOM	1750	O2	U	A	84	61.232	-45.709	101.001	1.00	46.62	O
ATOM	1751	N3	U	A	84	61.110	-43.537	100.346	1.00	46.08	N
ATOM	1752	C4	U	A	84	61.372	-42.503	99.485	1.00	45.80	C
ATOM	1753	O4	U	A	84	60.925	-41.395	99.725	1.00	45.57	O
ATOM	1754	C5	U	A	84	62.168	-42.866	98.354	1.00	45.82	C
ATOM	1755	C6	U	A	84	62.596	-44.120	98.189	1.00	46.10	C
ATOM	1756	P	A	A	85	60.595	-48.248	94.897	1.00	45.86	P
ATOM	1757	OP1	A	A	85	59.281	-48.200	95.563	1.00	45.66	O
ATOM	1758	OP2	A	A	85	60.794	-49.250	93.849	1.00	46.02	O
ATOM	1759	O5'	A	A	85	60.978	-46.838	94.275	1.00	45.45	O
ATOM	1760	C5'	A	A	85	60.697	-46.515	92.922	1.00	45.07	C
ATOM	1761	C4'	A	A	85	60.240	-45.082	92.781	1.00	44.51	C
ATOM	1762	O4'	A	A	85	59.229	-44.814	93.793	1.00	44.31	O
ATOM	1763	C3'	A	A	85	61.317	-44.007	92.973	1.00	44.52	C
ATOM	1764	O3'	A	A	85	60.995	-42.862	92.196	1.00	43.98	O
ATOM	1765	C2'	A	A	85	61.118	-43.617	94.428	1.00	44.59	C
ATOM	1766	O2'	A	A	85	61.626	-42.349	94.793	1.00	44.44	O
ATOM	1767	C1'	A	A	85	59.602	-43.670	94.523	1.00	44.22	C
ATOM	1768	N9	A	A	85	59.117	-43.785	95.887	1.00	44.37	N
ATOM	1769	C8	A	A	85	58.973	-44.883	96.684	1.00	44.78	C
ATOM	1770	N7	A	A	85	58.537	-44.582	97.883	1.00	44.80	N
ATOM	1771	C5	A	A	85	58.404	-43.209	97.852	1.00	44.40	C
ATOM	1772	C6	A	A	85	57.975	-42.305	98.799	1.00	44.25	C
ATOM	1773	N6	A	A	85	57.581	-42.639	100.018	1.00	44.49	N
ATOM	1774	N1	A	A	85	57.960	-41.024	98.435	1.00	43.84	N
ATOM	1775	C2	A	A	85	58.340	-40.690	97.202	1.00	43.59	C
ATOM	1776	N3	A	A	85	58.769	-41.452	96.213	1.00	43.70	N
ATOM	1777	C4	A	A	85	58.758	-42.710	96.628	1.00	44.12	C
ATOM	1778	P	G	A	86	61.655	-42.610	90.766	1.00	40.37	P
ATOM	1779	OP1	G	A	86	61.379	-43.841	89.981	1.00	40.57	O
ATOM	1780	OP2	G	A	86	63.005	-42.019	90.794	1.00	40.61	O
ATOM	1781	O5'	G	A	86	60.750	-41.442	90.218	1.00	39.62	O
ATOM	1782	C5'	G	A	86	59.606	-41.697	89.422	1.00	39.22	C
ATOM	1783	C4'	G	A	86	58.369	-41.893	90.254	1.00	39.06	C
ATOM	1784	O4'	G	A	86	58.172	-40.784	91.177	1.00	38.80	O
ATOM	1785	C3'	G	A	86	57.095	-41.975	89.443	1.00	38.62	C
ATOM	1786	O3'	G	A	86	56.225	-42.852	90.132	1.00	38.75	O
ATOM	1787	C2'	G	A	86	56.563	-40.548	89.533	1.00	38.04	C
ATOM	1788	O2'	G	A	86	55.186	-40.427	89.287	1.00	37.80	O
ATOM	1789	C1'	G	A	86	56.884	-40.234	90.972	1.00	38.25	C
ATOM	1790	N9	G	A	86	56.904	-38.827	91.336	1.00	37.98	N
ATOM	1791	C8	G	A	86	57.415	-37.801	90.627	1.00	37.68	C
ATOM	1792	N7	G	A	86	57.323	-36.665	91.256	1.00	37.54	N
ATOM	1793	C5	G	A	86	56.732	-36.957	92.452	1.00	37.77	C
ATOM	1794	C6	G	A	86	56.381	-36.105	93.527	1.00	37.77	C
ATOM	1795	O6	G	A	86	56.552	-34.896	93.623	1.00	37.57	O
ATOM	1796	N1	G	A	86	55.786	-36.795	94.566	1.00	38.06	N
ATOM	1797	C2	G	A	86	55.578	-38.155	94.522	1.00	38.32	C
ATOM	1798	N2	G	A	86	55.001	-38.695	95.602	1.00	38.60	N
ATOM	1799	N3	G	A	86	55.895	-38.955	93.509	1.00	38.32	N
ATOM	1800	C4	G	A	86	56.470	-38.293	92.509	1.00	38.04	C
ATOM	1801	P	U	A	87	55.061	-43.573	89.334	1.00	38.56	P
ATOM	1802	OP1	U	A	87	55.439	-43.598	87.916	1.00	38.42	O
ATOM	1803	OP2	U	A	87	53.755	-42.921	89.670	1.00	38.33	O
ATOM	1804	O5'	U	A	87	54.978	-44.990	90.036	1.00	39.04	O
ATOM	1805	C5'	U	A	87	55.937	-45.998	89.803	1.00	39.41	C
ATOM	1806	C4'	U	A	87	56.233	-46.774	91.059	1.00	39.88	C
ATOM	1807	O4'	U	A	87	56.893	-45.902	91.979	1.00	39.93	O
ATOM	1808	C3'	U	A	87	55.059	-47.296	91.863	1.00	40.01	C
ATOM	1809	O3'	U	A	87	54.514	-48.498	91.354	1.00	40.20	O
ATOM	1810	C2'	U	A	87	55.666	-47.474	93.237	1.00	40.38	C
ATOM	1811	O2'	U	A	87	56.477	-48.636	93.261	1.00	40.88	O
ATOM	1812	C1'	U	A	87	56.618	-46.300	93.297	1.00	40.20	C
ATOM	1813	N1	U	A	87	56.126	-45.134	94.048	1.00	39.95	N
ATOM	1814	C2	U	A	87	55.771	-45.250	95.346	1.00	40.21	C
ATOM	1815	O2	U	A	87	55.779	-46.309	95.910	1.00	40.61	O
ATOM	1816	N3	U	A	87	55.371	-44.094	95.944	1.00	39.99	N
ATOM	1817	C4	U	A	87	55.342	-42.850	95.381	1.00	39.56	C
ATOM	1818	O4	U	A	87	54.972	-41.890	96.017	1.00	39.42	O
ATOM	1819	C5	U	A	87	55.755	-42.788	94.041	1.00	39.31	C
ATOM	1820	C6	U	A	87	56.128	-43.911	93.443	1.00	39.51	C
ATOM	1821	P	A	A	88	52.929	-48.642	91.229	1.00	40.07	P
ATOM	1822	OP1	A	A	88	52.756	-49.749	90.274	1.00	40.21	O
ATOM	1823	OP2	A	A	88	52.379	-47.285	90.885	1.00	39.58	O
ATOM	1824	O5'	A	A	88	52.458	-49.073	92.693	1.00	40.43	O
ATOM	1825	C5'	A	A	88	52.687	-50.385	93.174	1.00	40.92	C
ATOM	1826	C4'	A	A	88	52.085	-50.615	94.538	1.00	41.21	C
ATOM	1827	O4'	A	A	88	52.773	-49.830	95.542	1.00	41.24	O
ATOM	1828	C3'	A	A	88	50.639	-50.224	94.716	1.00	41.00	C
ATOM	1829	O3'	A	A	88	49.782	-51.215	94.260	1.00	41.15	O
ATOM	1830	C2'	A	A	88	50.536	-50.074	96.211	1.00	41.25	C
ATOM	1831	O2'	A	A	88	50.598	-51.361	96.785	1.00	41.77	O
ATOM	1832	C1'	A	A	88	51.850	-49.389	96.517	1.00	41.23	C
ATOM	1833	N9	A	A	88	51.777	-47.918	96.421	1.00	40.78	N
ATOM	1834	C8	A	A	88	52.216	-47.216	95.338	1.00	40.40	C
ATOM	1835	N7	A	A	88	52.093	-45.927	95.464	1.00	40.06	N
ATOM	1836	C5	A	A	88	51.557	-45.756	96.718	1.00	40.23	C
ATOM	1837	C6	A	A	88	51.213	-44.597	97.412	1.00	40.05	C
ATOM	1838	N6	A	A	88	51.392	-43.365	96.913	1.00	39.64	N
ATOM	1839	N1	A	A	88	50.677	-44.743	98.630	1.00	40.31	N
ATOM	1840	C2	A	A	88	50.533	-45.973	99.092	1.00	40.73	C
ATOM	1841	N3	A	A	88	50.831	-47.138	98.529	1.00	40.94	N
ATOM	1842	C4	A	A	88	51.357	-46.966	97.323	1.00	40.67	C
ATOM	1843	P	A	A	89	48.564	-50.821	93.333	1.00	40.77	P
ATOM	1844	OP1	A	A	89	47.689	-52.016	93.302	1.00	41.07	O
ATOM	1845	OP2	A	A	89	49.126	-50.256	92.083	1.00	40.40	O
ATOM	1846	O5'	A	A	89	47.865	-49.642	94.130	1.00	40.52	O
ATOM	1847	C5'	A	A	89	47.041	-49.928	95.247	1.00	40.77	C
ATOM	1848	C4'	A	A	89	46.825	-48.715	96.116	1.00	40.58	C
ATOM	1849	O4'	A	A	89	48.065	-47.976	96.235	1.00	40.47	O
ATOM	1850	C3'	A	A	89	45.832	-47.697	95.615	1.00	40.14	C
ATOM	1851	O3'	A	A	89	44.509	-48.041	95.952	1.00	40.23	O
ATOM	1852	C2'	A	A	89	46.291	-46.425	96.299	1.00	39.95	C
ATOM	1853	O2'	A	A	89	45.826	-46.398	97.630	1.00	40.20	O
ATOM	1854	C1'	A	A	89	47.809	-46.600	96.306	1.00	40.09	C
ATOM	1855	N9	A	A	89	48.430	-45.991	95.116	1.00	39.73	N
ATOM	1856	C8	A	A	89	49.088	-46.686	94.150	1.00	39.77	C
ATOM	1857	N7	A	A	89	49.514	-45.922	93.186	1.00	39.41	N
ATOM	1858	C5	A	A	89	49.108	-44.663	93.534	1.00	39.11	C
ATOM	1859	C6	A	A	89	49.249	-43.467	92.897	1.00	38.70	C
ATOM	1860	N6	A	A	89	49.870	-43.386	91.746	1.00	38.51	N
ATOM	1861	N1	A	A	89	48.766	-42.371	93.457	1.00	38.50	N
ATOM	1862	C2	A	A	89	48.141	-42.507	94.611	1.00	38.72	C
ATOM	1863	N3	A	A	89	47.919	-43.600	95.309	1.00	39.11	N
ATOM	1864	C4	A	A	89	48.445	-44.669	94.711	1.00	39.30	C
ATOM	1865	P	C	A	90	43.336	-47.708	94.919	1.00	39.89	P
ATOM	1866	OP1	C	A	90	42.094	-48.351	95.357	1.00	40.11	O
ATOM	1867	OP2	C	A	90	43.878	-47.854	93.536	1.00	39.69	O
ATOM	1868	O5'	C	A	90	43.059	-46.180	95.173	1.00	39.51	O
ATOM	1869	C5'	C	A	90	42.863	-45.690	96.485	1.00	39.63	C
ATOM	1870	C4'	C	A	90	42.878	-44.183	96.495	1.00	39.25	C
ATOM	1871	O4'	C	A	90	44.192	-43.690	96.136	1.00	39.10	O
ATOM	1872	C3'	C	A	90	41.967	-43.509	95.488	1.00	38.85	C
ATOM	1873	O3'	C	A	90	40.608	-43.471	95.893	1.00	38.88	O
ATOM	1874	C2'	C	A	90	42.595	-42.136	95.372	1.00	38.51	C
ATOM	1875	O2'	C	A	90	42.278	-41.403	96.531	1.00	38.56	O
ATOM	1876	C1'	C	A	90	44.069	-42.466	95.456	1.00	38.66	C
ATOM	1877	N1	C	A	90	44.736	-42.567	94.149	1.00	38.46	N
ATOM	1878	C2	C	A	90	45.084	-41.416	93.403	1.00	38.06	C
ATOM	1879	O2	C	A	90	44.797	-40.296	93.824	1.00	37.86	O
ATOM	1880	N3	C	A	90	45.742	-41.523	92.228	1.00	37.90	N
ATOM	1881	C4	C	A	90	46.069	-42.747	91.817	1.00	38.13	C
ATOM	1882	N4	C	A	90	46.731	-42.872	90.674	1.00	38.00	N
ATOM	1883	C5	C	A	90	45.719	-43.929	92.551	1.00	38.54	C
ATOM	1884	C6	C	A	90	45.074	-43.803	93.711	1.00	38.70	C
ATOM	1885	P	G	A	91	39.427	-43.556	94.822	1.00	38.67	P
ATOM	1886	OP1	G	A	91	38.205	-43.047	95.477	1.00	38.65	O
ATOM	1887	OP2	G	A	91	39.522	-44.866	94.120	1.00	38.87	O
ATOM	1888	O5'	G	A	91	39.846	-42.490	93.754	1.00	38.22	O
ATOM	1889	C5'	G	A	91	39.792	-41.123	94.069	1.00	37.95	C
ATOM	1890	C4'	G	A	91	39.925	-40.287	92.832	1.00	37.53	C
ATOM	1891	O4'	G	A	91	41.297	-40.230	92.401	1.00	37.47	O
ATOM	1892	C3'	G	A	91	39.179	-40.798	91.622	1.00	37.43	C
ATOM	1893	O3'	G	A	91	37.812	-40.482	91.711	1.00	37.36	O
ATOM	1894	C2'	G	A	91	39.886	-40.113	90.476	1.00	37.09	C
ATOM	1895	O2'	G	A	91	39.344	-38.814	90.294	1.00	36.77	O
ATOM	1896	C1'	G	A	91	41.335	-40.037	91.010	1.00	37.19	C
ATOM	1897	N9	G	A	91	42.171	-41.104	90.474	1.00	37.36	N
ATOM	1898	C8	G	A	91	42.364	-42.296	91.085	1.00	37.75	C
ATOM	1899	N7	G	A	91	43.126	-43.068	90.380	1.00	37.85	N
ATOM	1900	C5	G	A	91	43.446	-42.316	89.269	1.00	37.49	C
ATOM	1901	C6	G	A	91	44.253	-42.644	88.184	1.00	37.43	C
ATOM	1902	O6	G	A	91	44.846	-43.709	87.992	1.00	37.69	O
ATOM	1903	N1	G	A	91	44.326	-41.582	87.298	1.00	37.04	N
ATOM	1904	C2	G	A	91	43.688	-40.366	87.410	1.00	36.75	C
ATOM	1905	N2	G	A	91	43.868	-39.482	86.409	1.00	36.41	N
ATOM	1906	N3	G	A	91	42.930	-40.058	88.436	1.00	36.81	N
ATOM	1907	C4	G	A	91	42.870	-41.084	89.307	1.00	37.19	C
ATOM	1908	P	G	A	92	36.825	-40.849	90.511	1.00	37.25	P
ATOM	1909	OP1	G	A	92	35.443	-41.092	90.983	1.00	37.39	O
ATOM	1910	OP2	G	A	92	37.461	-41.844	89.638	1.00	37.34	O
ATOM	1911	O5'	G	A	92	36.838	-39.482	89.759	1.00	36.82	O
ATOM	1912	C5'	G	A	92	36.849	-39.457	88.372	1.00	36.60	C
ATOM	1913	C4'	G	A	92	35.487	-39.135	87.890	1.00	36.47	C
ATOM	1914	O4'	G	A	92	35.260	-37.697	87.928	1.00	36.18	O
ATOM	1915	C3'	G	A	92	35.274	-39.515	86.465	1.00	36.36	C
ATOM	1916	O3'	G	A	92	34.942	-40.873	86.383	1.00	36.67	O
ATOM	1917	C2'	G	A	92	34.137	-38.602	86.067	1.00	36.13	C
ATOM	1918	O2'	G	A	92	32.924	-39.131	86.579	1.00	36.35	O
ATOM	1919	C1'	G	A	92	34.491	-37.318	86.831	1.00	35.96	C
ATOM	1920	N9	G	A	92	35.276	-36.405	85.988	1.00	35.64	N
ATOM	1921	C8	G	A	92	36.209	-36.832	85.084	1.00	35.60	C
ATOM	1922	N7	G	A	92	36.760	-35.896	84.384	1.00	35.31	N
ATOM	1923	C5	G	A	92	36.156	-34.752	84.860	1.00	35.16	C
ATOM	1924	C6	G	A	92	36.363	-33.415	84.470	1.00	34.86	C
ATOM	1925	O6	G	A	92	37.142	-33.007	83.631	1.00	34.67	O
ATOM	1926	N1	G	A	92	35.572	-32.514	85.136	1.00	34.80	N
ATOM	1927	C2	G	A	92	34.680	-32.876	86.065	1.00	35.00	C
ATOM	1928	N2	G	A	92	34.013	-31.856	86.567	1.00	34.91	N
ATOM	1929	N3	G	A	92	34.453	-34.125	86.465	1.00	35.28	N
ATOM	1930	C4	G	A	92	35.228	-35.035	85.834	1.00	35.35	C
ATOM	1931	P	C	A	93	36.005	-41.993	85.927	1.00	36.86	P
ATOM	1932	OP1	C	A	93	35.969	-42.263	84.456	1.00	36.74	O
ATOM	1933	OP2	C	A	93	35.779	-43.102	86.888	1.00	37.26	O
ATOM	1934	O5'	C	A	93	37.468	-41.409	86.121	1.00	36.73	O
ATOM	1935	C5'	C	A	93	38.372	-42.195	86.875	1.00	37.02	C
ATOM	1936	C4'	C	A	93	39.663	-42.569	86.202	1.00	37.02	C
ATOM	1937	O4'	C	A	93	40.559	-42.835	87.296	1.00	37.31	O
ATOM	1938	C3'	C	A	93	39.653	-43.839	85.371	1.00	37.29	C
ATOM	1939	O3'	C	A	93	40.694	-43.782	84.408	1.00	37.32	O
ATOM	1940	C2'	C	A	93	40.022	-44.920	86.390	1.00	37.92	C
ATOM	1941	O2'	C	A	93	40.715	-46.037	85.864	1.00	38.42	O
ATOM	1942	C1'	C	A	93	40.966	-44.183	87.293	1.00	37.90	C
ATOM	1943	N1	C	A	93	40.961	-44.680	88.669	1.00	38.29	N
ATOM	1944	C2	C	A	93	41.908	-45.639	89.008	1.00	38.87	C
ATOM	1945	O2	C	A	93	42.651	-46.024	88.089	1.00	39.03	O
ATOM	1946	N3	C	A	93	41.954	-46.088	90.299	1.00	39.25	N
ATOM	1947	C4	C	A	93	41.084	-45.608	91.208	1.00	39.08	C
ATOM	1948	N4	C	A	93	41.101	-46.046	92.467	1.00	39.48	N
ATOM	1949	C5	C	A	93	40.111	-44.626	90.873	1.00	38.49	C
ATOM	1950	C6	C	A	93	40.089	-44.189	89.601	1.00	38.11	C
ATOM	1951	P	G	A	94	40.478	-43.016	83.027	1.00	36.74	P
ATOM	1952	OP1	G	A	94	39.021	-43.069	82.664	1.00	36.71	O
ATOM	1953	OP2	G	A	94	41.443	-43.542	82.028	1.00	36.77	O
ATOM	1954	O5'	G	A	94	40.813	-41.518	83.461	1.00	36.43	O
ATOM	1955	C5'	G	A	94	41.698	-40.706	82.717	1.00	36.16	C
ATOM	1956	C4'	G	A	94	41.242	-39.276	82.686	1.00	35.83	C
ATOM	1957	O4'	G	A	94	40.229	-39.064	83.660	1.00	35.88	O
ATOM	1958	C3'	G	A	94	42.243	-38.243	83.082	1.00	35.66	C
ATOM	1959	O3'	G	A	94	43.297	-38.049	82.158	1.00	35.53	O
ATOM	1960	C2'	G	A	94	41.357	-37.034	83.342	1.00	35.42	C
ATOM	1961	O2'	G	A	94	40.961	-36.418	82.134	1.00	35.15	O
ATOM	1962	C1'	G	A	94	40.132	-37.695	83.917	1.00	35.62	C
ATOM	1963	N9	G	A	94	39.932	-37.453	85.342	1.00	35.75	N
ATOM	1964	C8	G	A	94	39.907	-38.397	86.318	1.00	36.08	C
ATOM	1965	N7	G	A	94	39.647	-37.900	87.503	1.00	36.14	N
ATOM	1966	C5	G	A	94	39.477	-36.557	87.273	1.00	35.83	C
ATOM	1967	C6	G	A	94	39.180	-35.567	88.192	1.00	35.77	C
ATOM	1968	O6	G	A	94	38.999	-35.693	89.398	1.00	35.97	O
ATOM	1969	N1	G	A	94	39.082	-34.341	87.581	1.00	35.44	N
ATOM	1970	C2	G	A	94	39.260	-34.106	86.248	1.00	35.21	C
ATOM	1971	N2	G	A	94	39.126	-32.824	85.853	1.00	34.92	N
ATOM	1972	N3	G	A	94	39.546	-35.055	85.371	1.00	35.27	N
ATOM	1973	C4	G	A	94	39.633	-36.257	85.957	1.00	35.58	C
ATOM	1974	P	A	A	95	44.792	-37.945	82.734	1.00	35.62	P
ATOM	1975	OP1	A	A	95	45.614	-38.130	81.515	1.00	35.54	O
ATOM	1976	OP2	A	A	95	45.036	-38.864	83.901	1.00	35.97	O
ATOM	1977	O5'	A	A	95	44.783	-36.462	83.281	1.00	35.37	O
ATOM	1978	C5'	A	A	95	44.510	-35.390	82.413	1.00	35.04	C
ATOM	1979	C4'	A	A	95	44.149	-34.188	83.210	1.00	34.90	C
ATOM	1980	O4'	A	A	95	43.012	-34.514	84.024	1.00	35.03	O
ATOM	1981	C3'	A	A	95	45.161	-33.748	84.223	1.00	34.98	C
ATOM	1982	O3'	A	A	95	46.239	-33.077	83.641	1.00	34.82	O
ATOM	1983	C2'	A	A	95	44.312	-32.932	85.206	1.00	34.93	C
ATOM	1984	O2'	A	A	95	43.969	-31.650	84.710	1.00	34.63	O
ATOM	1985	C1'	A	A	95	43.026	-33.732	85.200	1.00	35.04	C
ATOM	1986	N9	A	A	95	42.896	-34.615	86.352	1.00	35.37	N
ATOM	1987	C8	A	A	95	42.955	-35.959	86.292	1.00	35.62	C
ATOM	1988	N7	A	A	95	42.760	-36.509	87.451	1.00	35.90	N
ATOM	1989	C5	A	A	95	42.552	-35.451	88.305	1.00	35.81	C
ATOM	1990	C6	A	A	95	42.304	-35.433	89.669	1.00	36.02	C
ATOM	1991	N6	A	A	95	42.231	-36.552	90.408	1.00	36.36	N
ATOM	1992	N1	A	A	95	42.132	-34.217	90.218	1.00	35.87	N
ATOM	1993	C2	A	A	95	42.223	-33.133	89.436	1.00	35.55	C
ATOM	1994	N3	A	A	95	42.477	-33.039	88.132	1.00	35.33	N
ATOM	1995	C4	A	A	95	42.625	-34.263	87.635	1.00	35.48	C
ATOM	1996	P	G	A	96	47.723	-33.470	84.097	1.00	35.01	P
ATOM	1997	OP1	G	A	96	48.650	-32.781	83.158	1.00	34.81	O
ATOM	1998	OP2	G	A	96	47.910	-34.901	84.376	1.00	35.33	O
ATOM	1999	O5'	G	A	96	47.872	-32.747	85.496	1.00	35.08	O
[truncated: 63,536 more rows]
